# Supplementary material for: lepidium-like, a Naturally Occurring Mutant of Capsella bursa-pastoris, and Its Implications on the Evolution of Petal Loss in Cruciferae
Source: Front Plant Sci. 2021 Nov 25;12:714711. doi: 10.3389/fpls.2021.714711 (PMC8656458; doi:10.3389/fpls.2021.714711)
Supplement: Supplementary file 1 [file Data_Sheet_1.zip]

Archive with 3 entries (3 files):
- Supplementary Figures.PDF
- Supplementary Material 1.PDF
- Supplementary Tables.XLSX
