# Supplementary material for: lepidium-like, a Naturally Occurring Mutant of Capsella bursa-pastoris, and Its Implications on the Evolution of Petal Loss in Cruciferae
Source: Front Plant Sci. 2021 Nov 25;12:714711. doi: 10.3389/fpls.2021.714711 (PMC8656458; doi:10.3389/fpls.2021.714711)
Supplement: Supplementary file 1 [file Data_Sheet_1.zip › Supplementary Tables.XLSX]

## Sheet: Content
Content of the supplementary tables
Table S1	The reference list of the apetalous Capsella identified in databases
Table S2	The number of petals in main axis flowers of Capsella plants used for inheritance study
Table S3	The number of petals in secondary axes flowers of Capsella plants used for inheritance study
Table S4	The number of petals in main axis flowers of Capsella plants used for trait-linked loci identification
Table S5	The number of petals in secondary axes flowers of Capsella plants used for trait-linked loci identification

## Sheet: Table S1
Table S1. The list of apetalous Capsella which were found in databases Plantarium and iNaturalist and used for the geographical mapping of apetaly.
Database	Country	Place	Observed	Reference date	URL
Plantarium	Russia	Saint Petersbur	2009-05-12	2017-06-04	http://www.plantarium.ru/page/image/id/18697.html
Plantarium	Netherlands	Groningen	2007-03-01	2017-06-04	http://www.plantarium.ru/page/image/id/32667.html
Plantarium	Russia	Dalnie Zelency	2009-08-18	2017-06-04	http://www.plantarium.ru/page/image/id/28766.html
iNaturalist	Japan	Anjō	2018-02-16	2019-08-05	https://www.inaturalist.org/observations/9873905
iNaturalist	USA	Larimer County	2019-05-29	2019-08-05	https://www.inaturalist.org/observations/26920566
iNaturalist	USA	Lake County	2017-05-15	2019-08-05	https://www.inaturalist.org/observations/6227773
iNaturalist	Canada	Waterloo	2018-05-13	2019-08-05	https://www.inaturalist.org/observations/12417957
iNaturalist	New Zealand	Christchurch	2018-06-28	2019-08-05	https://www.inaturalist.org/observations/14038178
iNaturalist	New Zealand	Christchurch	2019-02-19	2019-08-05	https://www.inaturalist.org/observations/20485224
iNaturalist	USA	Waltham	2017-04-23	2019-08-05	https://www.inaturalist.org/observations/14045324
iNaturalist	Germany	Braunschweig	2018-07-22	2019-08-05	https://www.inaturalist.org/observations/14611156
iNaturalist	Japan	Tokio	2019-04-28	2019-08-05	https://www.inaturalist.org/observations/23569520

## Sheet: Table S2
Table S2. The number of petals in main axis flowers of Capsella plants used for inheritance study. PlantN_x in the rows represents number of Capsella plant, F_x in the columns represents the number of the flower at the main axis, 1 is the most basal flower. Number of petals is indicated in the cells.
Plant	F_1	F_2	F_3	F_4	F_5	F_6	F_7	F_8	F_9	F_10	F_11	F_12	F_13	F_14	F_15	F_16	F_17	F_18	F_19	F_20	F_21	F_22	F_23	F_24	F_25	F_26	F_27	F_28	F_29	F_30	F_31	F_32	F_33	F_34	F_35	F_36	F_37	F_38	F_39	F_40	F_41	F_42	F_43	F_44	F_45	F_46	F_47	F_48	F_49
PlantN_1	4	4	4	4	4	4	4	4	4	4	4	4	4	4	4	4	4	4	4	4	4	4	4	4	4	4	4	4	4	4	4	4	4	4	4	4	4	4	4	4	4	4	4	4	4	4	4	4	4
PlantN_2	4	4	4	4	4	4	4	4	4	4	4	4	4	4	4	4	4	4	4	4	4	4	4	4	4	4	4	4	4	4	4	4	4	4	4	4	4	4	4	4	3
PlantN_3	4	4	4	4	4	4	4	4	4	4	4	4	4	4	4	4	4	4	3	4	4	4	4	3	4	4	3	4	3	3	4	4	4	4	4	4	4	4	4	4	4	4	4	4	4	4	4	4	4
PlantN_4	4	4	4	4	4	3	4	4	4	4	4	4	4	4	4	4	4	4	4	4	4	4	4	4	4	4	4	4	4	4	4	4	4	4	4	4	4	4	4	4	4	3
PlantN_5	4	4	4	4	4	4	4	4	4	3	4	4	4	4	4	4	4	4	4	4	4	3	4	4	4	4	4	4	4	4	3	3	3	4	4	4	4	4	4	4	4	4	3	4	2	4	4	4
PlantN_6	4	4	4	4	4	4	4	4	4	4	4	4	4	4	4	4	4	4	4	4	4	4	4	4	4	4	4	4	4	4	4	4	4	4	4	4	4	4	4	4	4	4	4	4	3	3	3	4	4
PlantN_7	4	4	4	4	4	4	4	4	4	4	4	4	4	4	4	4	3	4	4	4	4	4	2	3	4	4	4	4	4	3	3	3	1	1	3	2	3	3	3
PlantN_8	4	4	4	4	4	4	4	4	4	4	4	4	4	4	4	4	4	4	4	4	4	4	4	4	4	4	4	4	4	4	4	4	4	4	4	4	4	4	4
PlantN_9	4	4	4	4	4	4	4	4	4	4	4	4	4	4	4	4	4	4	4	4	4	4	4	4	4	4	4	4	4	4	4	4	4	4
PlantN_10	4	4	4	4	3	2	2	2	2	2	2	3	0	1	1	3	3	2	2	2	2	2	2	2	0	1	2
PlantN_12	3	3	3	2	2	1	1	1	1	1	0	0	0	0	0	0	0	0	0	0	0	0	0	0	0	0	0	0	0	0	0	0	0	0	0	0	1	0	0	0	0
PlantN_13	4	4	4	4	4	2	3	3	2	1	3	0	0	0	1	1	1	2	2	4	3	3	0	0	0	0	0	0	0	0	1	1	1	1	1	1	2	0	0	0	0	1	1	1	2	2	2	1	1
PlantN_14	4	4	4	4	4	4	4	4	4	4	4	4	4	4	4	4	4	4	4	4	4	4	4	4	4	4	4	4	4	4	3	3	4	4	4	4	4	4	4	4	4	4	4	4	4
PlantN_15	4	3	4	4	4	4	4	4	4	4	4	4	4	4	2	2	2	1	1	1	0	2	2	2	3	0	0	0	0	0	1	1	1	1	1	0	0	0	0	1	2	1	1	1	2	1	0	2	2
PlantN_16	4	4	4	4	4	4	4	4	4	4	4	3	4	4	4	4	3	3	4	4	4	4	3	4	4	4	4
PlantN_17	3	3	3	3	4	4	4	4	1	3	4	4	4	3	4	4	4	4	4	3	3	4	4	4	4	3	3	4	4	4	4	4	3	4	4	4	4
PlantN_18	4	4	4	4	4	4	4	4	4	4	4	4	4	4	4	4	4	4	4	4	4	4	4	4	4	4	4	3	3	4	4	4	4	4	4	4	4	3	4	4	4	4	4	4	4	4	4	4	4
PlantN_19	4	4	4	4	4	4	4	4	4	4	4	4	4	4	4	4	4	4	4	4	4	4	4	4	4	4	4	4	4
PlantN_20	4	4	4	4	4	4	4	4	4	4	4	3	4	4	4	4	4	4	4	4
PlantN_21	4	3	4	4	4	4	4	4	4	4	3	3	3	4	4	4	4	4	4	4	4	4	4	4	4	4	4	4	4	4	4	4	3	3	4	4
PlantN_22	4	4	4	4	4	4	4	4	4	4	4	4	4	4	4	4	4	4	4	4	4	4	4	4	4
PlantN_23	4	4	4	4	4	4	4	4	4	4	4	4	4	4	4	4	4	4	4	4	4	4	4	4	4	4	4	4	4	4	4	4	4
PlantN_24	0	0	0	0	0	0	0	0	0	0	0	0	0	0	0	0	0	0	0	0	0	0	0	0	0	0	0	0	0	0	0	0	0	0	0	0	0	0	0	0	0	0
PlantN_25	4	4	4	4	4	4	4	4	4	4	4	4	4	4	4	4	4	4	4	4	4	4	4	4	4	3	4	4	4	4	4	4	4	4	4	4	4	4	4	4	4	4	4	4	4	4	4	4	4
PlantN_26	4	4	4	4	4	4	3	4	4	4	4	4	4	4	4	4	4	4	4	4	4	4	4	4	4	4
PlantN_27	4	4	4	4	3	3	3	3	3	3	3	2	2	2	2	2	2	1	3	3	3	3	4	4	4	3	3	0	0	0	0	0	1	1	1	1	1	1	1	2	2	2	2	2	4	1	1	0	0
PlantN_31	4	4	4	4	4	4	4	4	4	4	4	4	4	4	4	4	4	4	4	4	4	4	4	4	4	4	4	4	4	4	4	4	4	4	4	4	4	4	4	4	4	4	4	4	4	4	4	4	4
PlantN_33	4	4	4	4	4	4	4	4	4	4	4	4	4	4	4	4	4	4	4	4	4	4	4	4	4	4	4	4	4
PlantN_35	4	4	4	4	4	4	3	3	3	2	4	3	4	3	2	2	2	2	2	2	2	2	3	3	2
PlantN_36	4	4	4	4	4	4	4	4	4	4	4	4	4	4	4	4	4	4	4	4	4	4	3	3	4	4	4	4	4	4	4	4	4	4	4	4	4
PlantN_37	4	4	4	4	4	4	4	4	4	4	4	4	4	4	3	4	4	2	2	2	2	2	1	1	3	3	1	1	1	3	3	3	4	4
PlantN_38	4	4	4	4	4	4	4	4	4	4	4	4	4	4	4	4	4	4	4	4	4	4	4	4	4	4	4	4	4	4	4	4	4	4	4	4	4	4	4	4	4	4	4	4	4	4	4	4	4
PlantN_39	4	4	4	4	4	4	4	4	4	4	4	4	4	4	2	1	2	1	3	3	3	2	2	1	1	3	3	3	3
PlantN_41	4	4	4	4	4	4	4	4	4	4	4	4	4	4	4	4	4	4	4	4	4	4	4	4	4	4	4	4	4	4	4	4	4	4	4	4	4	4	4	4	4	4	4	4	4	4	4
PlantN_42	4	4	4	4	4	4	4	4	4	4	4	4	4	4	4	4	4	4	4	4	4	4	4	4	4	4	4	4	4	4	4	4	4	4
PlantN_43	4	4	4	4	4	4	4	4	4	4	4	3	4	4	4	4	3	4	4	3	3	4
PlantN_44	4	4	4	4	4	4	3	4	4	4	4	4	4	4	4	4	4	4	4	4	4	4	4	3	4	4	4	4	2	2	2	3	3	4	4	4
PlantN_45	3	3	3	4	4	4	4	4	4	4	4	3	3	3	3	4	4	4	4	2	3	1	2	3	4	4
PlantN_46	4	4	4	4	4	4	4	3	3	3	3	3	4	4	4	4	4	4	4	4	4	4	4	4	4	4	4	3	3	2	2	1	1	3	3	3	3	4	4	4	4	3	4	4	4	3	3	3
PlantN_47	4	4	4	4	4	4	4	4	4	4	4	4	4	4	4	4	4	4	4	4	4	4	4	4	4	4	4	4	4	4	4	4	4	4	4	4	3	4	4	4
PlantN_48	4	4	4	4	4	4	4	4	4	4	4	4	4	3	3	4	4	4	4	4	4	4	4	4	4	4	4	4	4	4	4	4
PlantN_49	4	4	4	4	4	4	4	4	4	4	4	4	4	4	4	4	4	4	4	3	4	4	4	4	4	4	4	4	4	4	4	4	4	4	4	4	4	4
PlantN_50	4	4	4	4	4	4	4	4	4	4	4	4	4	4	4	4	4	4	4	4	4	4	4	4	4	4	4	4	4	4	4	4	3	3	3	4	4	4	4	4	4	4	4	4	4	4	2	3	4
PlantN_51	4	4	4	4	4	4	4	4	4	4	4	4	3	3	2	1	4	3	3	3	3	3	3	3
PlantN_56	4	4	4	4	4	4	4	4	3	2	2	2	2	2	3	4	0	1	1	2	2	4	1
PlantN_57	4	4	3	4	4	4	4	4	4	4	4	4	4	4	4	4	4	4	4	4	4	4	2	1	3	4	4	4	4	4	4	3	3	3	3	3	4	4	3	4
PlantN_58	1	0	0	0	0	0	0	1	1	1	0	0	0	0	0	0	0	0	0	0	0	0	1	1	1	0	0	0	0	0	0	0	0	0	0	0	0	0	0	0	0	0	0	0
PlantN_59	4	4	4	4	4	4	4	4	4	4	4	4	4	4	4	4	4	4	4	4	4	4	4	4	4	4	4	4	4	4	4	4	4	4	4	4	4	4	4	4	4	4	4	4	4	4	4
PlantN_61	4	4	3	2	4	4	4	4	4	3	3	4	4	4	4	3	4	3	2	1	1	2	2	3	3	4	3	3	3	2	4	4	4	4	4	4	2	3
PlantN_62	4	4	4	4	4	4	4	4	4	4	4	4	4	2	2	2	2	2	2	3	3	2	2	3	4	2	1	2	3	4	4	4	4	4	4	2
PlantN_64	4	4	4	4	4	4	4	4	4	4	4	4	4	4	4	4	4	4	4	4	4	4	4	4	4	4	4	4	4	4	4	4	4	4	4	4	4	4	4	4	4	4	4	4	4	4	4	4	4
PlantN_65	4	4	4	4	4	4	4	4	4	4	4	4	4	4	4	4	4	3	3	3	1	1	1	2	2	2	3	4	4	3	3	3	2	2	2	1	2	2
PlantN_66	4	4	4	4	4	4	4	4	4	4	4	4	4	4	4	4	4	4	4	4	4	4	4	4	4	4	4	4	4
PlantN_67	4	4	4	4	4	4	4	4	4	4	4	4	4	4	4	4	4	4	4	4	4	4	4	4	4	4	4	4	3	4	4	4	4	4	4	4
PlantN_68	4	4	4	4	4	4	4	4	4	4	4	4	4	4	4	4	4	4	4	4	4	4	4	4	4	4	4	3	4	4	4	4	4	3	3
PlantN_70	4	3	4	4	4	2	3	2	4	4	4	4	4	2	2	2	3	3	4	2	4	4	4	3	3	2	4	4	4	3
PlantN_71	4	4	4	4	4	4	4	4	4	4	4	4	4	4	4	4	4	4	4	4	4	4	4	4	4	4	4	4	3	4	4	4	4	3	4
PlantN_72	4	4	4	4	3	4	4	4	4	4	4	4	3	3	3	3	4	4	2	3	3	4	4	4	4	4	4	3	4	4	4
PlantN_73	4	4	4	4	4	4	4	4	4	4	4	4	4	4	4	4	4	4	4	4	4	4	4	4	4	4	4	4	4	4	4	4	4	4	4	4	4	4	4	4
PlantN_74	4	4	4	4	4	4	4	4	4	4	4	4	4	4	3	3	4	4	4	2	3	4	3	4	2	3	3	4	3	3	4	2
PlantN_75	4	4	4	4	4	4	4	4	4	4	4	4	4	4	4	4	4	4	4	4	4	4	4	4	4
PlantN_76	4	4	3	4	4	4	4	4	4	4	4	4	4	4	4	3	4	4	4	3	3	3	4	4	4	4	4	3	3	4	2	3
PlantN_77	4	4	3	4	3	3	2	3	4	4	3	3	1	1	3	3	3	3	3	3	4	4	4	3	3	4	4	4	4	4	4	4	3	4	4	4	4
PlantN_78	4	4	4	4	4	4	4	4	4	4	4	4	4	4	4	4	4	4	4	4	4	4	4	4	4	4	4	4	4
PlantN_80	4	4	4	4	4	4	4	4	4	4	4	4	4	4	4	4	4	4	4	3	3	3	4	4	4	4	4	4
PlantN_81	4	3	3	3	3	4	4	1	1	1	1	3	1	0	0	1	0	0	1	1	0	1	1	1	0	1
PlantN_82	4	4	4	4	4	4	4	4	4	4	4	4	4	4	4	4	4	4	4	4	4	4	4	4	4	4	4	4	4	4	4	4	4
PlantN_83	4	4	4	4	4	4	4	4	4	4	4	4	4	4	4	4	4	4	4	4	4	4	4	4	4	4	4	4	4	4	4	4	4	4	4	4
PlantN_84	4	2	3	4	2	3	3	4	4	2	2	2	3	2	2	4	4	2	2	4	4
PlantN_85	3	3	4	4	3	4	4	4	4	4	2	2	4	2	2	1	3	3	3	2	2	2	4	4	1	4	4	2	3	2	3	3	4	4	4	4	4
PlantN_86	4	4	4	4	4	4	4	4	4	4	4	4	4	4	4	4	4	4	3	3	2	2	3	3	3	4	4	4	4	4	4	4	4	4	4	4	4	4	4
PlantN_87	4	4	4	4	4	4	4	4	4	4	4	4	4	4	4	4	4	4	4	4	4	4	4	4	4	4	4	4	4	4	4	4	4	4	4
PlantN_88	4	4	4	4	4	4	4	4	4	4	4	4	4	4	4	4	4	4	4	4	4	4	4	4	4	4	4	4
PlantN_89	4	4	4	4	4	4	4	4	4	4	4	4	4	4	4	4	4	4	4	4	4	4	4	4	4	4	3	4	4	3
PlantN_90	4	4	4	4	4	4	4	4	4	4	4	4	4	4	4	4	4	4	4	4	4	4	4	4	4	4	4	4	4	4	4	4	4	4	4	4	4	4	4	4	4	4	4	4	4	4	4	4	4
PlantN_91	4	4	4	4	4	4	4	4	4	4	4	4	4	4	4	4	4	4	4	4	4	4	4	4	4	4	4	4	4	4
PlantN_92	4	4	4	4	4	4	4	4	4	4	4	4	4	4	4	4	4	4	4	4	4	4	4	4	4	4	4	4	4	4	4	4	4	4	4
PlantN_93	4	4	4	4	4	4	4	4	4	4	4	4	4	4	4	4	4	4	4	4	4	4	4	4	4	4	4	4	4	4	4	3	3	3	3	4	4	4	4	3
PlantN_94	4	4	4	4	4	4	4	4	4	4	4	3	4	4	4	4	4	4	4	3	3	4	4	4	4	4	4	4	4	4	4	4
PlantN_95	4	4	4	4	4	4	4	4	4	4	4	4	4	4	4	4	4	4	4	4	4	4	4	4	4	4	4	4	4	4
PlantN_97	4	4	4	4	3	4	4	4	2	2	3	3	4	4	4	2	2	1	3	3	3	3	3	3	3	3	3	3	4	4	2	4	4
PlantN_98	4	4	4	4	4	4	4	4	4	4	4	4	4	4	4	4	4	4	4	4	4	4	4	4	4	4	4	4	4	4	4	4
PlantN_99	4	4	4	4	4	4	4	4	4	4	4	4	4	4	4	4	4	4	4	4	4	4	4	4	4	4	4	4	4	2	4	4	4
PlantN_100	4	4	4	4	4	4	4	4	3	4	4	2	3	4	4	4	4	4	4	4	4	3	3	3	4
PlantN_101	3	3	3	4	4	4	3	3	3	3	3	2	1	0	1	1	1	1	2	2	3	2	2	2	2	2	0	1	0	1	1	2	2	2	2	2	2	3	1	0	0	0	0	0	0	1	2	2	2
PlantN_103	4	4	4	4	4	4	4	4	4	4	4	4	4	4	4	4	4	4	4	4	4	4	4	4	4	4	4	4	4	4	4	4	4	4	4	4	4	4	4	4
PlantN_104	4	4	4	4	4	4	4	4	4	4	4	4	4	4	4	4	4	4	4	4	4	4	4	4	4	4	4	4	4	4	4	4	4	4	4	4
PlantN_105	3	3	4	4	4	4	4	4	4	4	4	4	4	4	4	4	4	4	4	4	4	4	4	4	4	4	4	4	4	4	4	4
PlantN_106	4	4	4	4	4	4	4	4	4	4	4	4	4	4	4	2	4	4	4	4	4	2	4	4
PlantN_107	1	3	2	2	1	4	4	2	2	1	1	1	1	1	1	2	0	1	1	1	2
PlantN_108	3	3	4	4	4	4	4	4	3	2	2	3	4	4	4	2	3	1	4	4	2	3	3	1	1	2	3	3	2	2	2	3	4	4	4	4	4	4	2	3
PlantN_109	4	4	4	4	3	3	4	4	3	3	4	4	4	4	2	3	4	3	2	3	4	4	4	2	2	2	3	3	3	1	1	4	2	2	2	2	2	3	3	3	3	3	3	2	2	1	3	3	3
PlantN_111	3	3	4	4	3	3	2	3	4	4	4	4	4	2	3	3	3	1	3	4	2	2	2	1	3	3	3	3	2	2	1	1	1	2	1	3	3	2	1	1	1	1	4	3	2
PlantN_112	3	4	3	4	4	4	4	4	4	3	4	4	4	4	4	4	4	3	4	4	4	3	3
PlantN_114	4	4	4	4	4	4	4	4	4	4	4	4	4	4	4	4	4	4	4	4	4	4	4	4	4	4	4	4	4	4	4	4	4	4	4	4	4	4	4	4	4	4
PlantN_115	4	4	4	4	4	4	4	4	4	4	4	4	4	4	4	4	4	4	4	4	4	4	4	4	4	4
PlantN_116	4	4	4	3	3	3	1	4	4	4	4	4	4	4	3	2	3	3	3	4	2	2	2	1	3	2	4	4
PlantN_117	4	4	4	4	4	4	4	4	4	4	4	4	4	4	4	4	4	4	4	3	3	3	4	4	4	4	4	4	3	4	4	4	4	4	4	4	4	4
PlantN_118	4	4	4	4	4	4	4	4	4	4	4	4	4	4	4	4	4	4	4	4	4	4	4	4	4	4	4	4	4	4	4	4	4	4	4	4	4	4	4	4	4	4	4	4	4	4	4	4	4
PlantN_119	1	1	1	0	2	2	0	1	1	2	1	1	1	1	2	2	1	1	1	0	0	0	0	0	0	0	0	0	1	1	0	2	1	1	1	0	1	1	1	1	0	1	2	2	0	2	2
PlantN_120	4	4	4	4	4	4	4	3	3	3	3	3	3	3	4	4	3	3	3	4
PlantN_121	4	4	4	4	4	4	4	4	4	4	4	4	4	3	3	3	4	4	4	4	4	4	4	4	4	4	4	3	3	4	4	4	4	4	4	4	4	4	4	4
PlantN_122	3	3	4	4	4	4	4	4	4	4	4	4	4	4	2	3	4	4	4	4	4	4	4	3	2	2	4	4	4	3	3	4	4
[truncated: 7 more columns]

## Sheet: Table S3
Table S3. The number of petals in main axis flowers of Capsella plants used for inheritance study. PlantN_x in the rows represents number of Capsella plant, F_x in the columns represents the number of the flower at the secondary axes, 1 is the most basal flower. Number of petals is indicated in the cells. Petals were counted separately for each secondary axes, the number of the axis is shown in t…
Plant Number	Number of secondary axis	F_1	F_2	F_3	F_4	F_5	F_6	F_7	F_8	F_9	F_10	F_11	F_12	F_13	F_14	F_15	F_16	F_17	F_18	F_19	F_20	F_21	F_22	F_23	F_24	F_25	F_26	F_27	F_28	F_29	F_30	F_31	F_32	F_33	F_34	F_35	F_36
1	1	4	4	4	4	4	4	4	4	4	4	4	4	3	3		4	4	4	4	4	4	4	4	4	4
	2	3	4	4	4	4	4	4	4	4	4	4	4	4	4	4	4	4	4	4	4
	3	4	4	4	4	4	4	4
	4	4	4	4	4
2	1	4	4	4	4	4	4	4	4	4	4	4	4	4
	2	4	4	4	4	4	4	4	4	4	4	4	4
	3	4	4	4	4	4	4	4	4	4	4
3	1	4	4	4	4	4	4	4	4	4	4	4	4	4	4	4	4	4	4	4	4	4	4
	2	4	4	4	4	4	4	4	4	4	4	4	4	4	3	3	4	4	4	4	4
4	1	4	4	4	4	4	4	4	4	4	4
	2	4	4	4	4	4	4	4	4	4	4	4	4
	3	4	4	4	4	4	4	4	3
5	1	3	4	4	4	4	4	4	4	3	3	4	4	4
	2	4	4	4	4	3	4	4	4	4	4	4	4	4	4
	3	4	4	4	4	4	4	4	4	4
	4	4	3	4	4	4	4	4	4	4	4	4	4	4	4
	5	3	4	4	4	4	4	4	4	4	4
	6	4	4	4	4	4	4	4	3
6	1	3	4	4	4	4
	2	4	4	4	4	4	3	4	4	4	4	4	4	4	4	3	4	4	4	4	4	4	4	4	4	4
	3	4	4	4	4	4	4	3	3	4	4	4	4	3	4	4	4	4	4	4	4	4	4	4	4	4	4	4
	4	4	4	4	4	4	4	4	4	4	4	4	4	4	4	4	4	4	4
	5	4	4	4	4	4	4	4	4	4	4	4	4	4	4	4
	6	4	4	4
7	1	3	4	4	4	3	3	2	3	3	4	4	4	4	4	4	4	4	4	4
	2	4	4	4	3	3	3	1	4	4	4	4	4	4	4	4	4	4	4
	3	3	3	3	3	4	4	4	4	4	4	4	4	4	4	4	4	4	4	4	4
	4	4	4	4	4	4	4	4	4	4	4	4	4	4	4
8	1	4	4	4	4	4	4	4	4	4	4	4	4	4	4	4	4	4	4	4	4	4
	2	3	4	4	4	4	4	4	4	4	4	4	4	4	4	4
	3	4	4	4	4	4
9	1	4	4	4	4	4	4
	2	4	4	4	4	4	4
	3	4	4	4	4
10	1	2	1	1	1	1	0	3	4	3
	2	0	0	0	0	0	1	1	1	1	3	3	3	4	4	1
	3	0	0	0	1	1	1	2	2	2	1	0	1	0	4
	4	2	2	2	1	1	2	2	1	1	3	3	3	4	2	2	1	2	3	4	4
	5	1	1	2	3	3	3	3	4	4	1	3	2	4	4	3	3	4	4	3	3	3
	6	3	3	3	3	3	3	4	4
12	1	4	1	0	0	2	3	3	2	1	0	0	0	0	0	1	1	1	1	1	2	0	0	1	0	0	0	0	0	0	0	0	0	0	1	0	0
	2	0	1	1	0	0	0	0	1	1	0	0	0	0	0	0	0	0	1	0	0	0	0
	3	2	0	0	0	0	0	0	0	0	0	1	0	1	0	0	0	0	0	0
13	1	0	0	1	3	0	0	0	0	1	1	2	3	1	2	0	1	1	0
	2	3	0	0	3	3	1	1	0	0	3	3	1	2	3	2	2
	3	0	0	1	3	0	0	0	1	1	1	3	1	1	3	1	2	3	3
	4	1	3	3	3	2	4	4	3	3	3	2	2	1	3	3	1	3	4	4	4	4
	5	2	3	4	4	4	4	4	3	3	3	3
14	1	4	4	4	4	4	4	4	3	4	4	4	4	4	4	4	4	4	4	4	3	4	4	4	4	4	4	3	4	4	4	4	4	4
	2	4	4	4	4	4	3	4	4	4	4	4	4	3	3	3	4	4	4	4	3	3	4	4	4	4	4	4	3	3	4	4	4	4
	3	4	4	4	4	3	3	3	4	4	4	4	4	4	4	4	4	4	4	4	4	4	4	4	4	2	4
	4	4	4	4	4	4	4	4	4	4	3	4	4	4	4	4	4	2	4	4	4	4	4	4	4	4	4
	5	4	4	4	4	4	4	4	4	4	4	4	4	4	4	4	4	4	4	4	3	4	4	4	4
	6	4	4	4	4	4	4	4	4	4	4	4	4	4	4	4	4	4	4	4	4	4	4
	7	4	4	4	4	4	4	4	4	4	4	4	4	4	4	4	4	4	4	4	4	4	4	4	4
	8	4	4	4	4	4	4	4	4	4	4	4	4	4	4	4	4	4	4	4
15	1	0	1	1	2	4	3	4	4	4	4	3	4	4
	2	2	2	2	3	4	3	2	3	4
	3	4	4	3	4	3	2
	4	2	0	3	1	1	3	1	2
16	1	4	4	4	4	4	4	4	4	4	4	4	4	4	4	3	4	4	4
	2	4	4	4	3	4	4	4	4	4	4	4	4	4	4	4	4	4	4	4	4	4	4
	3	2	4	4	4	4	4	4	4	4	4	4	4	4	4	4	4	4	4	4	4	4
	4	4	4	3	4	4	4	4	4	4	4	4	4	4	4	4	4
	5	4	4	4	4	4	4	4	4	4	4	4	4	4	4	4
	6	4	4	4	4	4	4
17	1	4	3	4	4	4	4	4	4
	2	4	4	4	4	4	4
	3	4	4	4	3	3
18	1	3	4	4	4	4	4	4	3	4	4	4	4	4	4	4	4	4
	2	3	4	4	2	3	4	4	3	4	4	4	4	4	4
	3	4	4	4	4	4	4	4	4	4	3	4	4	4	4	4	4	4	4	4	4	4
	4	4	4	4	4	4	4	4	4	4	4	4	4	4	4	4	4	4	4	4	4	4	4
	5	4	4	4	4	3	4	4	4	4	4	4	4	4	4	4	4	4	4	4	4	4	4	4	4	4	4
	6	4	4	4	4	3	3	4	4	4	4	4	4	4	4	4	4	4	4	4	4	4	3	4	4
	7	4	4	4	4	4	4	4	4	4	4	4	4	4	4	4	4	4	4
19	1	4	4	4	4	4	4
	2	4	4	4	4	4	4	4	4
	3	4	4	4	4
20
21	1	4	4	4	4	4	4	4	4
	2	4	4	4	4	4	4	4	4
22
23	1	4	4	4	4	4	4	4	4	4
	2	4	4	4	4	4	4	4	4	4
	3	4	4	4	4	4	4	4
24	1	0	0	0	0	0	0	0	0	0	0	0	0	0	0	0	0	0	0
	2	0	0	0	0	0	0	0	0	0	0	0	0	0	0	0	0	0	0	0	0	0	0	0	0	0
	3	0	0	0	0	0	0	0	0	0	0	0	0	0	0	0	0	0	0	0	0	0	0	0	0	0	0
	4	0	0	0	0	0	0	0	0	0	0	0	0	0	0	0	0	0	0	0	0	0
	5	0	0	0	0	0	0	0	0	0	0	0	0	0	0	0	0	0	0	0	0	0	0
	6	0	0	0	0	0	0	0	0	0	0	0	0	0
	7	0	0	0	0	0	0	0	0	0	0	0	0	0
25	1	4	4	4	3	4	4	4	4	4	4	4	4	4	4	4	4	4	4	4	4	4	4	4	4
	2	3	4	4	4	4	4	4	4	4	4	4	4	4	4	4	4
	3	4	4	4	4	4	4	4	4	4	4	4	4	4	4	4	4	4	4	4	4	4
	4	4	4	4	4	4	4	4	4	4	4	4	4	4	4	4	4	4
	5	4	4	4	4	4	3	4	4	4	4	4	4	4	4
26	1	4	4	4	4	3	4	4	4	4	4	4	3	4	4
	2	4	4	4	4	4	4	4	4	4	4	4	4
	3	4	4	4	4	4	4	4	4	4	4
	4	4	4	4	4	4	4	4	4
27	1	2	0	2	2	1	1	1	1	1	1	3	0	0	0	0	1	1	0	0	0	0	0	0	0	1	2	2
	2	0	0	0	0	1	1	4	0	0	0	1	1	1	1	3	1	3	2	4
	3	4	2	2	3	2	2	2	2	0	0	0	1	1	1	0	0	1	1	1	2	2	2	4	4	4
	4	2	2	3	3	2	2	1	0	0	3	3	4	4
	5	1	0	0	0	0	0	0	1	1	1	2	2
	6	1	1	1	2	2	2	2	2	3
	7	0	2	3
	8	1	2	0
31	1	4	4	4	4	4	4	4	4	4	4	4	4	4	4	4	4	4	4	4	4	4	2	4	4	4	4	4	4
	2	4	4	4	4	4	4	4	4	4	4	4	4	4	4	4	4	4	4	4	4	4	4	4	4	4	4	4	4
	3	4	4	4	4	4	4	4	4	4	4	4	4	4	4	4	4	4	4	4	4	4	4	4	4	4	4	4
	4	4	4	4	4	4	4	4	4	4	4	4	4	4	4	4	4	4	4	4	4	4	4	4	4	4	4	4	4	4	4
33	1	4	4	4	4	4
	2	4	4	4	4	4
35	1	4	4	3	3	3	2	2	3	2	2	4	4	3	3	4	4
	2	2	3	3	3	3	3	3	2	4	4	4	2	3	4	4	4	4	4	4	4
	3	3	3	3	3	4	4	2	2	4	4	4	4	4	4	4	4
	4	2	2	2	2	2	3	3	3	3	4	4	4	4	3	3	3	4
	5	1	4	4	4	3	3	3	3	3	3	3	3	4	4	4	4	4	4	4
36	1	4	4	4	4	4	4	4	4	4	4	4	4	4	4	4	4	4
	2	4	4	4	4	4	4	4	4	4	4	4	4	4	4	4	4
	3	4	4	4	4	4	4	4	4	3	4
	4	4	4	4	4	4	4	4	4	4	4	4
37	1	3	3	3	3	4	4	4	4	4	4	4	4	3	3	2	3	4	4	4	4	4
	2	2	3	4	4	4	4	4	4	4	3	3	4	4	4	4	4	2	3	2
	3	4	4	4	4	4	4	2	3	4	4	4	4	4	3	2	3	2	3
	4	4	4	4	4	3	3	3	4	4	3	3	2	2	4
	5	4	4	3	3	3	4	4	4	4	4
38	1	4	4	4	4	4	4	4	4	4	4	4	4	4	4	4	4
	2	4	4	4	4	4	4	4	4	4	4	4	4	4	4
	3	4	4	4	4	4	4	4	4	4	4	4	4	4
39	1	4	3	4	4	3	4
	2	4	4	4	4	4	4
	3	4	4	4	4	4	4	4
41	1	4	4	4	4	4	4	4	4	4	4	4	4	4	4	4	4	4	4	4	4	3
	2	4	4	4	4	4	4	4	4	4	4	4	4	4	4	4	4
	3	4	4	4	4	4	4	4	4	4	4	4	4	4	4	4	4	4	3	4	4	4	4	4
	4	4	4	4	4	4	4	4	4	4	4	4	4	4	4	3	4	4	4	4	4	4
	5	4	4	4	3	4	4	4	4	4	4	4	4	4	4	4	4	4	4	4	4	4	4	4	4
	6	4	4	4	4	4	4	4	4
	7	4	4	4	4	4	4	4	4	4	4	4	4
42	1	4	4	4	4	4	4	4	4	3	4	4
	2	4	4	4	4	4	4	4	4	4	4
	3	4	4	4	4	4	4	4	4	4
	4	4	4	4	4	4	4	4	3	3
	5	3	4	4	4	4	3	4	4
43	1	1	4	4	4	3	3	4	4	4	4	4	4	4	4	4	4	4	4	4	4	4	4	3	3	4	4	4	4	4
	2	4	4	3	3	2	2	3	4	4	4	4	4	4	4	4	4	4	4	4	4	4	3	4	4	4	4	4	4	4	4
	3	4	4	4	4	2	2	3	3	3	3	4	4	4	4	4	4	4	4	4	4	4	3	3	2	2	4	4	3	3	3	4	4	4
	4	4	3	3	3	2	4	4	4	4	4	4	4	4	4	4	4	4	4	4	4	4	4	4	3	3	4	4	4	4	4	4	4
	5	4	3	3	3	3	4	4	4	4	4	4	4	4	3	3	3	4	4	4	3	3	4	4	4	4	4	4
	6	4	4	3	3	3	3	3	3	3	3	4	4	4	4	4	4	4	4	3	2	2	4	4	4	4
44	1	4	4	1	3	3	3	2	4	4	4	4	4	4	4	4	4	4	3
	2	4	3	3	2	4	4	4	3	4	4	4	4	4
	3	3	3	3	3	3	3	4	4	4	4	4	3	3	3	4	4	4
	4	3	3	3	2	1	4	4	4	3	3	3	4	2	4	4	4
	5	4	4	4	4	4	2	3	2	3	4	4
	6	4	4	4	4	4	4	2	2	3	4	4	4	3	4	4	3	3	4
45	1	4	4	4	4	4	3	4	4
46	1	3	4	1	1	4	4	3	3	4	4	4	4	4	4	3	3	3	3	3	2	4	3	3	3
	2	2	2	3	2	2	1	3	3	3	4	4	4	4	3	3	4
	3	4	4	4	4	4	3	3	3	2	3	3	3	2	2	4	3	3	4	4	2	3	3	4	4
	4	4	4	4	4	3	3	3	3	4	3	2	2	4	4	3	3	3	4	4	4	4	4	4	4	4
	5	3	3	2	4	4	4	4	4	4	4	4	3	2	4	4	4	4	4	4
	6	3	3	4	4	4	4	4	4	4	4	4	4	4	4	4
47	1	3	4	3	4	4	4	4	4	4	4	4	3	4	4	4	4	3	3	3	4
	2	4	4	4	4	4	4	4	4	4	4	4	4	4	4	4	4	4
	3	4	4	4	4	4	3	4	4	4	4	4	4	4	3
	4	4	4	4	4	4	4	4	4	4	4	4	4	4	4	4	4	2	4	4
	5	4	4	4	4	4	4	4	4	4	4	4	4	4	4	4	4	4	4	4	4	4	4	4	3	3	4	4	4	4
	6	4	4	4	4	4	4	4	4	4	4	4	4	4	4	3	3	3	3	4	4	4	4	4	4	4	4	4	4	4	4
48	1	4	4	4	4	4	4	4	4	4	4	4	4	4	4	4	4	4	4	4	4	4	4	4	4	4	4	4	4	4
	2	4	4	4	4	4	4	4	4	4	4	4	4	4	4	4	4	4	4	4	4	4	4	4	4	4	4	4	4
	3	4	4	4	4	4	4	4	4	4	4	4	4	4	4	4	4	4	4	4	4
	4	4	4	4	4	4	4	4	4	4	4	4	4	4	4	4	4	4	4	4	4	4	4
	5	4	4	4	4	4	4	4	4	4	4	4	4	4	4	4	4	4	4	4	4	4	4	4
49	1	4	3	4	4	4	4	4	4	4	4	4	4	4	4
	2	4	4	4	4	4	4	4	4	4	4	4	4	4	4
	3	4	4	4	4	4	4	4	4	4	4	4	3	4	4	4
50	1	4	4	4	4	4	4	4	4	4	4	4	4	4	4	4	4	4	4	4	4	4	4	4	4	4	4	4
	2	4	4	4	4	4	4	4	4	4	4	4	4	4	4	4	4	4	4	4	4	4	4	4	4	4	4
	3	4	4	4	4	4	4	4	4	3	3	3	3	4	4	4	4	4	4	4	4	4	4	4	4	4	4	4	4	4	4	4
	4	4	4	4	4	4	4	3	4	4	4	4	4	4	4	4	4	4	4	4	4	4	4	4	4	4	4
	5	4	4	4	4	4	4	4	4	4	4	4
51
56	1	4	4	4	3	3	3	3	2	3	3	4	4	4
	2	4	4	4	4	4	3	3	4	4	4
	3	4	4	4	4	4	4	4	4
57	1	4	4	4	4	4	4	4	4	4	4
	2	4	4	4	2	2	3	4	4
	3	4
58	1	0	0	0	1	2	2	3	0	2	1	3	3	2
	2	1	0	2	1	1	1	0	0	0	1	1	1	1	0	0	0	0	0
	3	1	1	1	1	2	1	0	0	0	1	2	3	1	0	0	0
	4	0	0	1	1	1	1	0	0	2	1	1	0
	5	2	1	0	1	3	1	3
59	1	4	4	4	4	4	4	4	4	4	4	4	4	4	4	4	4	4	4	4	4	4
	2	4	4	4	4	4	4	4	4	4	4	4	4	4	4	4	4	4	4	4	4	4
	3	4	4	4	4	4	4	4	4	4	4	4	4	4	4	4	4	4	4	4	4	4	4
61	1	4	4	4	4	3	3	4	4	4	4	4	3
	2	3	3	3	4	4	4	4	4	4	4
	3	4	4	4	4	4
62
64	1	4	4	4	4	4	4	4	4	4	4	4	4
	2	4	4	4	4	4	4	4	4	4	4
	3	4	3	4	4	4
65	1	1	2	2	4	4	4	4	3	3	3	4	4	4	4	4	4	4
	2	2	2	3	3	3	4	4	4	4	4	4	3	4	4	4	4
	3	4	4	2	2	2	3	4	4	3	2	4
66	1	4	4	4	4	4	4	4	4	4
	2	4	4	4	4	4	4	4	4
67	1	4	4	4	4	4	4	4	4	4	3	4	4	4	4
	2	4	4	4	4	4	4	4	4	4	4	4	4	4	4	4	4
	3	4	4	4	4	4	4	4	4	4	4	4
	4	4	4	4	4	4	4	4
68	1	4	4	4	4	4	4	4	4	4	4	4	4	4	4	4	4	4
	2	4	4	4	4	4	4	4	4	4	4	4	4	4	4	4	4	4	4
70	1	4	4	4	4	4	4
	2	4	4	4	4	4	4	4	4
	3	4	4
71	1	4	4	4	4	4	4	4	4
	2	4	4	4	4	4	4	4	4
72
73	1	4	4	4	4	4	4
	2	4	4	4	4	4	4
74	1	3	4	4
75	1	4	4	4
	2	4
76	1	4	4	4	4	4	4	4	4
	2	4	4	4	3	3	4	4	3	4	4	4	4
	3	4	4	4	4	4	4	4	4	4	4	4	4
77	1	4	4	4	4	4	4	4	4
	2	4	4	4	4	4	4	4	4	4
78	1	4	4	4	2	4	4
	2	4	4	4	4	4
80	1	4	4	4	4
81
82
83	1	4	4	4	4	4	4	4	4
	2	4	4	4	4	4	4	4	4	4	4
	3	4	4	4	4	4	4
84	1	4	4	1	1	4
	2	4	4
85	1	2	2	4	4	4	4	4	4	3	3	4	4	4	4	4	4	3	4	4
	2	2	1	4	1	2	4	4	4	2	4	4	4	4	4	3	3	4	4
	3	4	4	4	4	4	4	4	4	4	3
	4	4	4	4	4	4	4	4	3	3	4	4
86	1	4	4	4	4	4	4	4	4	4	4	4	2	2	4	4	3	4	4	4	4	4
	2	4	4	3	4	4	4	4	4	4	4	3	3	4
	3	4	4	4	4	4	3	3	3	4	4	4	4	4	4
87
88	1	4	4	4	4	4	4	4	4	4	4	4
	2	4	4	4	4	4	4	4	4	4	4
	3	4	4	4	4	4	4
89	1	4	4	4	4	4	4	4	4
	2	4	4	4	4	4	4	4	4	4	4	4
	3	4	4	4	4	4	4
90	1	4	4	4	4	4	4	4	4	4	4	4	4	4	4	4	4	4	4	4	4	4
	2	4	4	4	4	4	4	4	4	4	4	4	4	4	4	4	4	4	4	4	4	4
	3	4	4	4	4	4	4	4	4	4	4	4	4	4	4	4	4	4	4	4	4	4
91	1	4	4	4	4	4
	2	4	4	4	4
	3	4	4	4	4
92	1	4	4	4	4	4	4	4
	2	4	4	4	4	4	4	3	3
	3	4
93	1	4	4	4	4	4	4	4	4	4	4	4	4	4	4	4	4	4	4	4
	2	4	4	4	4	4	4	4	4	4	4	4	4	4	4	4	4	4
94
95
96
97	1	3	3	3	2	4	4	3	3	1	3	3	4	4	4	4
	2	3	4	4	4	3	3	2	4	4	4	4	4	4
	3	3	3	4	4	4	4	4	4	4	4	4	4
98	1	4	4	4	4	4	4	4	4	4	4	4	4	4	4	4	4	4	4	4	4	4	4	4	4	4	4
	2	4	4	4	4	4	4	4	4	4	4	4	4	4	4	4	4	3	4	4
	3	3	4	4	4	4	4	4	4	4	4	4
	3
99	1	2	3	4	4	4	4	4	4	4
	2	4	4	4	4	4	4	4	4	4	4	4
100
101	1	1	1	0	1	2	2	1	3	0	3	3	2	2	2	4	1	4	1	4	3	2	2	4
	2	1	1	1	1	0	3	3	3	3	2	2	4	1	2	1	4	2
	3	0	3	0	1	4	4	3	2	3	3	3	3	4	4	1	1	2	2	4
103	1	3	3	3	4	4	4	4	4	4	4	4	4	4	4	4	4	4	4	4	4	4	4
	2	4	4	4	4	4	4	4	4	4	4	4	4	4	4	4
	3	4	4	4	4	4	4	4	4	4	4	4	4	4	4
104
105	1	4	4
	2	4	4	4	4	4	4	4	4	4	4
106	1	4	4	4	4	4	3	4	4	4	4	4	4
	2	3	4	4	4	4	4
107
108	1	4	4	4	2	3	3	3	4	4	4	3	4	4	4	4	4	3	4	4	4
	2	2	1	1	4	1	1	3	3	4	4	4	4	4	4	4	4
	3	4	4	4
109	1	3	0	1	2	2	3	4	3	3	2	2	4	4	2	2	2	2	3	3	4	4	4	4	3	1	4	4	4	3	4	2
	2	2	3	3	3	3	4
111	1	2	2	1	3	3	2	2	2	1	1	1	1	3	3	4	4	3	4	4	4	4	3	4	4	4	4	4	4	4
	2	0	2	2	2	2	3	3	1	2	2	2	3	3	4	3	1	1	2	4	1	3	1	4	4	4	4
	3	2	3	3	3	3	4	4	3	2	3
	4	3	2	2	4	4
112	1	4	4	4	4	4
	2	4	4	4	4	4	4	4	4
114	1	4	4	4	4	4	4	4	4	4	4	4	4	4	4	4	4	4	4	4	4	4	4	4
	2	4	4	4	4	4	4	4	4	4	4	4	4	4	4	4
	3	4	4	4	4	4	4
115	1	4	4	4	4	4
	2	4	4	4
116	1
117	1	4	4	4	4	4	4	4	4	4	4	3	4	4	4	4
	2	4	4	4	3	3	4	4	4	4	4	4	4	4	4	4
	3	4	4	4	4	4	4	4	4	4	4
118	1	4	4	4	4	4	4	4	4	4	4	4	4	4	4	4	4	4	4	4	4
	2	3	3	4	4	4	4	4	4	4	4	4	4	4	4	4	4	4	4	4	4	4	4
	3	4	4	4	4	4	4
119	1	0	0	2	2	3	3	3	1	2
	2	2	2	1	3	0	0	1	1	1	1	2	2	0	0	0	3	1	0	0	1	3	3	2
	3	0	2	2	2	2	2	3	3	4	4	4	2	2	4	4
	4	0	0	2	2	2	2	2	2	0	1	4	2	2	4
120
121
122	1	4	4	4	4	4	4	4	4	4	4	4	4
	2	3	4	4	4	4	4	4	4	4	4	4	4	4
	3	4	4	4	4	4	4	4	4	4	4	4
	4	4	4	4	4	4	4	4	4	4

## Sheet: Table S4
Table S2. The number of petals in main axis flowers of Capsella plants used for trait-linked loci identification. PlantN_x in the rows represents number of Capsella plant, F_x in the columns represents the number of the flower at the main axis, 1 is the most basal flower. Number of petals is indicated in the cells. In the first four columns "1" stands for "yes" and "0" for "no".
Was sequenced	Was selected as wild type	Was selected as severe mutant	Without any petal loss	Plant	F_1	F_2	F_3	F_4	F_5	F_6	F_7	F_8	F_9	F_10	F_11	F_12	F_13	F_14	F_15	F_16	F_17	F_18	F_19	F_20	F_21	F_22	F_23	F_24	F_25	F_26	F_27	F_28	F_29	F_30	F_31	F_32	F_33	F_34	F_35	F_36
0	0	0	0	PlantN_1	4	4	4	4	4	4	4	4	4	4	4	4	4	4	4	4	4	4	4	4	4	4	4	4	4	4	4
1	1	0	0	PlantN_2	4	4	4	4	4	4	4	4	4	4	4	4	4	4	4	4	4	4	4	4	4	4	4	4	4	4	4	4	4	4	4	4	4	4	4	4
0	0	0	0	PlantN_3	4	4	4	4	4	4	4	4	4	4	4	4	4	4	4	4	4	4	4	4	4	4	4	3	3	4	4	4
0	0	0	0	PlantN_4	4	4	4	4	4	4	4	4	4	4	4	4	4	4	4	4	4	4	4	4	4	4	4	4	4	4	4	4	4
0	1	0	1	PlantN_5	4	4	4	4	4	4	4	4	4	4	4	4	4	4	4	4	4	4	4	4	4	4	4	4	4	4	4	4	4	4	4	4	4	4
0	1	0	1	PlantN_6	4	4	4	4	4	4	4	4	4	4	4	4	4	4	4	4	4	4	4	4	4	4	4	4	4	4	4	4	4	4	4	4	4	4
0	0	0	0	PlantN_7	4	4	4	4	4	4	4	4	4	4	4	4	4	4	4	4	4	4	4	4	4	4	4	4	4	4
1	0	1	0	PlantN_8	3	4	3	3	1	1	2	2	0	1	0	0	3	2	1	1	1	0	0
0	1	0	1	PlantN_9	4	4	4	4	4	4	4	4	4	4	4	4	4	4	4	4	4	4	4	4	4	4	4	4	4	4	4	4	4	4	4	4	4	4
0	0	0	0	PlantN_10	3	4	4	4	4	4	4	4	4	3	2	4	4	4	3	3	3	3	2
0	0	0	0	PlantN_11	4	4	2	4	4	4	3	2	3	3	4	4	4	4	3	3
1	0	1	0	PlantN_12	2	3	2	1	1	2	2	0	1	2	2	1	1	1	0
1	1	0	1	PlantN_13	4	4	4	4	4	4	4	4	4	4	4	4	4	4	4	4	4	4	4	4	4	4	4	4	4	4	4	4	4	4
0	0	1	0	PlantN_14	4	3	3	4	2	3	1	2	1	1	1	0	0	0	1	1	1	1	1	0
1	1	0	1	PlantN_15	4	4	4	4	4	4	4	4	4	4	4	4	4	4
1	1	0	1	PlantN_16	4	4	4	4	4	4	4	4	4	4	4	4	4	4	4	4	4	4	4	4	4
0	0	0	0	PlantN_17	4	4	4	4	4	4	4	4	4	4	4	4	4	4	4	4	4	4	4	4	4	4	3
1	1	0	0	PlantN_18	4	4	4	4	4	4	4	4	4	4	4	4	4	4	4	4	4	4	4	4	4	4	4	4	4	4	4	4	4	4	4	4	4	4	4
0	0	0	0	PlantN_19	3	3	3	2	2	4	4	4	3	3	3	3	4	4	4	3	3	3	2
0	0	0	0	PlantN_20	4	4	4	4	4	4	4	4	4	4	4	4	4	4	4	4	4	4	4	4	4	4	4	4
0	1	0	1	PlantN_21	4	4	4	4	4	4	4	4	4	4	4	4	4	4	4	4	4	4	4	4	4	4	4	4	4	4	4	4
0	1	0	0	PlantN_22	4	4	4	4	4	4	4	4	4	4	4	4	4	4	4	4	4	4	4	4	4	4	4	4	4	4	4	4
0	1	0	1	PlantN_23	4	4	4	4	4	4	4	4	4	4	4	4	4	4	4	4	4	4	4	4	4	4	4	4	4	4	4	4	4	4	4
0	0	0	0	PlantN_24	4	4	4	4	4	3	3	4	4	4	4	3	3
0	0	0	0	PlantN_25	4	3	3	4	3	1	2	3	3	4	4	4
0	1	0	1	PlantN_26	4	4	4	4	4	4	4	4	4	4	4	4	4	4	4	4	4	4	4	4	4	4
0	0	0	0	PlantN_27	4	3	4	4	4	4	4	4	3	3	3	2
0	0	0	0	PlantN_28	4	4	4	4	4	3	2	4	4	4	4	3	3	3	4	4	4	4	2	2
0	1	0	1	PlantN_29	4	4	4	4	4	4	4	4	4	4	4	4	4	4	4	4	4	4	4
0	1	0	1	PlantN_30	4	4	4	4	4	4	4	4	4	4	4	4	4	4
0	1	0	1	PlantN_31	4	4	4	4	4	4	4	4	4	4	4	4	4	4	4
1	1	0	1	PlantN_32	4	4	4	4	4	4	4	4	4	4	4	4	4	4	4	4	4	4	4	4	4	4	4	4	4	4	4	4
1	0	1	0	PlantN_33	2	2	1	2	0	2	1	3	1	2	1	1	0	0	0	0	0
1	1	0	1	PlantN_34	4	4	4	4	4	4	4	4	4	4	4	4	4	4	4	4
0	1	0	1	PlantN_35	4	4	4	4	4	4	4	4	4	4	4	4	4	4	4	4	4	4	4	4	4	4	4	4	4	4	4	4
1	1	0	1	PlantN_36	4	4	4	4	4	4	4	4	4	4	4	4	4	4	4	4	4	4	4	4	4	4
0	0	0	0	PlantN_37	4	4	4	4	4	4	4	3
1	0	1	0	PlantN_38	2	2	1	1	0	0	0	2	1	2	0	0	0	0
0	0	0	0	PlantN_39	4	4	4	4	4	3	4	4	4	3	3
0	0	0	0	PlantN_40	4	4	3	3	3	3	3	4	4	3	3
0	0	0	0	PlantN_41	4	4	4	4	4	4	3	4	4	4	4	4	4	3	3	3	3	2	2	3	3	3	3	2	2	2	1	1	0	2	2	2	2	1	1	0
0	1	0	0	PlantN_42	4	4	4	4	4	4	4	4	4	4	4
0	0	0	0	PlantN_43	4	4	4	4	4	4	4	4	4	3	3	3	3	4	4	4	4	4	3
0	0	0	0	PlantN_44	4	3	3	3	2	3	3	2	2	2	2	3	3	3	2	2	2	2	2	4	4	3	2	2
0	0	0	0	PlantN_45	4	4	4	4	4	4	4	4	4	4	4	4	4	4	4
0	0	0	0	PlantN_46	4	4	4	4	4	4	4	4	4	4	4	4	4	4	4
0	0	0	0	PlantN_47	4	4	4	4	4	4	4	4	4	4	4	4	4	4	4
0	0	0	0	PlantN_48	4	4	3	2	4	4	2	2	2	2	3	3	1
0	0	0	0	PlantN_49	4	4	4	4	4	4	4	3	3	2	3	2	3	3	3	3
0	0	0	0	PlantN_50	4	3	3	3	3	3	2	3	3
0	1	0	1	PlantN_51	4	4	4	4	4	4	4	4	4	4	4	4	4	4	4	4	4	4	4	4
0	0	0	0	PlantN_52	4	4	4	4	4	4	4	4	4	3	2	4	3	3	3	3	2
0	0	0	0	PlantN_53	4	4	4	4	4	4	4	4	4	4	4	4	4	4	4	4	4	4	4	4	2
0	0	1	0	PlantN_54	4	3	3	3	1	1	1	1	1	0	0	3	1	1	1	1	0
0	0	0	0	PlantN_55	4	4	4	4	4	3	2	4	4	3	3	1
0	1	0	1	PlantN_56	4	4	4	4	4	4	4	4	4	4	4	4	4	4	4	4
0	1	0	0	PlantN_57	4	4	4	4	4	4	4	4	4	4	4	4	4	4	4
1	1	0	1	PlantN_58	4	4	4	4	4	4	4	4	4	4	4	4	4	4	4	4
0	0	0	0	PlantN_59	4	4	3	3	4	4	4	3	3
0	0	1	0	PlantN_60	4	4	3	3	2	1	3	2	1	1	1	0	1	0	0	2	0	0	0
0	1	0	1	PlantN_61	4	4	4	4	4	4	4	4	4	4	4	4	4	4	4	4	4	4	4	4	4	4
0	0	0	0	PlantN_62	4	4	4	4	4	4	4	3	4	4	4	4	4	3
0	0	0	0	PlantN_63	4	4	3	3	3
0	0	0	0	PlantN_64	4	4	4	4	4	4	4	4	4	4	4	4	4	4	4	4	4	4	4	4	4	4
0	1	0	0	PlantN_65	4	4	4	4	4	4	4	4	4	4	4	4	4	4	4	4
1	0	1	0	PlantN_66	3	2	1	1	1	1	1	2	1	1	1	0	0	0	1
0	0	0	0	PlantN_67	4	4	4	3	3	3
0	1	0	1	PlantN_68	4	4	4	4	4	4	4	4	4	4	4	4	4	4	4	4	4	4	4	4	4	4	4	4	4	4	4	4	4	4	4	4	4
0	0	0	0	PlantN_69	4	4	4	4	0	4	4	3
1	1	0	1	PlantN_70	4	4	4	4	4	4	4	4	4	4	4	4	4	4	4	4	4	4	4	4	4
0	0	0	0	PlantN_71	4	4	4	4	4	4	4	4	4	3	3
0	0	0	0	PlantN_72	4	4	4	4	3	3	4	4	4	4	4
0	1	0	1	PlantN_73	4	4	4	4	4	4	4	4	4	4	4	4	4	4	4	4	4	4	4	4	4	4	4	4	4	4	4	4	4	4	4	4	4	4	4
0	0	0	0	PlantN_74	4	4	4	4	4	4	4	4	4	3
0	0	0	0	PlantN_75	4	4	4	4	4	4	4	4	4	4	4	3
0	0	0	0	PlantN_76	4	4	4	4	4	4	4	4	4	4	4	4	4	3	3	3	3	3	2
0	1	0	1	PlantN_77	4	4	4	4	4	4	4	4	4	4	4	4	4	4	4
0	0	1	0	PlantN_78	4	1	0	0	1	1	1	1	2	0	0	3	2	2	2	1	1
1	0	1	0	PlantN_79	4	3	3	4	2	1	1	0	2	1	0	0	0	0	1
0	0	0	0	PlantN_80	4	4	4	4	4	4	4	4	4	4	4	3	1
1	1	0	1	PlantN_81	4	4	4	4	4	4	4	4	4	4	4	4	4	4	4	4	4	4	4	4	4	4	4	4
0	0	0	0	PlantN_82	4	4	4	4	4	4	4	4	4	4	4	4	4	4	4	4	2
1	1	0	1	PlantN_83	4	4	4	4	4	4	4	4	4	4	4	4	4	4	4	4	4
0	1	0	1	PlantN_84	4	4	4	4	4	4	4	4	4	4	4	4	4	4	4	4	4	4	4	4	4	4	4
1	0	1	0	PlantN_85	4	2	2	2	2	1	1	0	0	0	0
0	1	0	1	PlantN_86	4	4	4	4	4	4	4	4	4	4	4	4	4	4	4	4	4
0	0	0	0	PlantN_87	3	2	2	4	4	4	4	4	4	4	4	4
1	0	1	0	PlantN_88	1	3	1	1	0	0	2	2	2	1	1	1	1	1	0	0	0	0
1	0	1	0	PlantN_89	4	4	2	3	2	3	1	2	1	1	2	2	0	0	1	0	0	1	1
0	0	0	0	PlantN_90	4	4	4	4	4	4	4	4	4	4	4	4	3
0	1	0	1	PlantN_91	4	4	4	4	4	4	4	4	4	4	4	4	4	4	4	4	4	4	4	4	4	4	4	4	4	4	4	4
0	1	0	1	PlantN_92	4	4	4	4	4	4	4	4	4	4	4	4	4	4	4	4	4	4	4	4	4	4	4	4	4	4	4	4	4
0	0	0	0	PlantN_93	4	4	4	4	4	4	4	4	2	3
0	0	0	0	PlantN_94	4	4	4	4	4	3	3	3
0	1	0	0	PlantN_95	4	4	4	4	4	4	4	4	4	4	4	4	4	4	4	4	4	4	4	4
0	1	0	1	PlantN_96	4	4	4	4	4	4	4	4	4	4	4	4	4	4	4	4
0	0	0	0	PlantN_97	4	4	4	4	4	4	4	4	4	4	4
0	0	0	0	PlantN_98	4	4	4	4	4	4	4	4
0	0	1	0	PlantN_99	3	3	3	4	3	2	2	0	3	1	1	0	0	0	0	2	0	0	0
0	0	1	0	PlantN_100	3	4	4	4	2	2	0	1	1	2	2	1	0	2	1	0	0	0	0	1	0
0	0	0	0	PlantN_101	4	3	3	2	2	1	1	4	4	4	4
0	1	0	1	PlantN_102	4	4	4	4	4	4	4	4	4	4	4	4	4	4
0	0	0	0	PlantN_103	4	4	4	4	4
0	0	0	0	PlantN_104	4	4	4	4	4	4
1	1	0	1	PlantN_105	4	4	4	4	4	4	4	4	4	4	4	4	4	4	4	4	4	4	4	4	4
0	0	0	0	PlantN_106	4	4	4	4	4	4	4	4	4	4	4	4	4	4	4	4	4	4	4
0	0	0	0	PlantN_107	4	4	4	4	4	4	4	3	3
0	0	0	0	PlantN_108	4	4	4	4	4	4	4	4	4	4	4	4	4	4	4
0	0	0	0	PlantN_109	4	4	4	4	4	4	4	4	4	2	3	2
0	0	0	0	PlantN_110	4	4	4	3	4	3	4	4	3	3
0	0	0	0	PlantN_111	4	4	4	4	4	4	4	4	4	4	4	4	4	4	4	3
1	1	0	1	PlantN_112	4	4	4	4	4	4	4	4	4	4	4	4	4	4	4	4	4	4	4	4	4	4	4	4	4
0	0	0	0	PlantN_113	4	4	4	4	4	4	4	4	4	4	4	4	4	4	4	4	4	4	4	4	4
0	1	0	1	PlantN_114	4	4	4	4	4	4	4	4	4	4	4	4	4	4	4	4	4	4	4	4	4	4	4	4	4	4	4
0	0	0	0	PlantN_115	4	4	4	4	4	3
1	0	1	0	PlantN_116	4	0	1	1	0	0	0	0	1	1	0	0	0
0	1	0	1	PlantN_117	4	4	4	4	4	4	4	4	4	4	4	4	4	4	4	4	4	4
0	0	0	0	PlantN_118	4	4	4	4	4	4	4	4	4
0	0	0	0	PlantN_119	4	4	4	4	4	4	3	3	4	4	4	4	4	4
1	0	1	0	PlantN_120	2	2	1	1	1	1	0	0	0	0	0
0	0	0	0	PlantN_121	4	4	4	4	4	4	3	2
0	1	0	1	PlantN_122	4	4	4	4	4	4	4	4	4	4	4	4	4	4	4
0	1	0	1	PlantN_123	4	4	4	4	4	4	4	4	4	4	4	4
0	0	0	0	PlantN_124	4	4	4	3	3	3	3	1	3	2	3
0	1	0	0	PlantN_125	4	4	4	4	4	4	4	4	4	4	4	4
0	0	0	0	PlantN_126	4	4	4	4	4	4	4	4	4	4	4	4	3	3	4
1	1	0	1	PlantN_127	4	4	4	4	4	4	4	4	4	4	4	4	4	4	4	4	4
1	1	0	1	PlantN_128	4	4	4	4	4	4	4	4	4	4	4	4	4	4	4	4	4
1	1	0	1	PlantN_129	4	4	4	4	4	4	4	4	4	4	4	4	4	4	4	4	4	4	4	4	4	4
0	0	0	0	PlantN_130	4	4	4	4	4	4	4	4	4	4	4	4	4	3
0	0	0	0	PlantN_131	4	4	4	4	4	4	4	4	3	3	2
0	1	0	1	PlantN_132	4	4	4	4	4	4	4	4	4	4	4	4	4	4	4	4	4	4	4	4	4	4	4	4	4
0	0	0	0	PlantN_133	4	4	4	3
0	0	0	0	PlantN_134	4	4	4	4	4	4	4	4	4	4	4	4	4	4	4
0	0	0	0	PlantN_135	4	4	4	4	3	3	4	2	4
0	1	0	1	PlantN_136	4	4	4	4	4	4	4	4	4	4	4	4	4	4	4	4	4	4	4	4	4	4	4	4	4
0	1	0	0	PlantN_137	4	4	4	4	4	4	4
0	0	0	0	PlantN_138	4	4	4	4	4
0	0	0	0	PlantN_139	4	4	4	4	2	2	2	4	4	4
0	1	0	1	PlantN_140	4	4	4	4	4	4	4	4	4	4	4	4	4	4	4	4	4	4	4	4	4	4	4	4
0	1	0	1	PlantN_141	4	4	4	4	4	4	4	4	4	4	4	4	4	4	4	4	4	4	4	4	4	4	4	4	4	4	4	4	4	4	4	4	4	4
0	0	0	0	PlantN_142	4	4	4	3	3	4	4	4	4	4	4	4	4	4
0	0	0	0	PlantN_143	4	4	4	4	4	4	4	4	4	4	4	4	4	4	4	4
0	1	0	1	PlantN_144	4	4	4	4	4	4	4	4	4	4	4	4	4	4	4	4	4	4	4	4	4	4	4	4	4	4	4	4	4	4	4
0	0	0	0	PlantN_145	4	4	4	4
1	0	1	0	PlantN_146	3	3	2	1	0	0	0	1	0	0	0	0
0	0	0	0	PlantN_147	4	4	4	4	4	4	4	4	4	4	4	4	4	4	4	4	4	4	4	4	4	4	4	4
0	0	0	0	PlantN_148	4	4	4	4	4	4	4	4	4	4	4	4	3	3	4	4	4	4	4	4	4	4	4	4
0	0	0	0	PlantN_149	4	4	4	3	3	3
0	1	0	1	PlantN_150	4	4	4	4	4	4	4	4	4	4	4	4	4	4
1	1	0	1	PlantN_151	4	4	4	4	4	4	4	4	4	4	4	4	4	4	4	4	4
0	1	0	0	PlantN_152	4	4	4	4	4	4	4	4	4	4	4	4	4	4	4	4	4	4	4
0	0	0	0	PlantN_153	4	4	3	3	4	4	4	4	4	4	4	4	4	3
0	1	0	1	PlantN_154	4	4	4	4	4	4	4	4	4	4	4	4	4	4	4	4	4	4	4
0	1	0	1	PlantN_155	4	4	4	4	4	4	4	4	4	4	4	4	4	4	4	4	4	4	4	4	4	4
0	0	0	0	PlantN_156	4	4	4	4	4	4	4	4	4	2
0	1	0	0	PlantN_157	4	4	4	4	4	4	4	4	4	4	4	4	4	4
0	0	0	0	PlantN_158	4	4	4	4	4	4	4	4	3	3
0	1	0	1	PlantN_159	4	4	4	4	4	4	4	4	4	4	4	4	4	4	4	4	4	4	4	4	4	4
1	0	1	0	PlantN_160	3	2	3	2	2	2	1	2	1	2	2	1	1	2	2	1	0	0	0	1
0	0	0	0	PlantN_161	4	4	4	4	4	4	4	4	4	4	4	4	4	4	4	3
1	0	1	0	PlantN_162	4	4	3	3	2	1	1	1	1	1	0	2	0	0	1	1	1	0
0	1	0	1	PlantN_163	4	4	4	4	4	4	4	4	4	4	4	4	4	4	4	4	4	4	4	4	4	4
0	0	0	0	PlantN_164	4	4	4	4
0	1	0	1	PlantN_165	4	4	4	4	4	4	4	4	4	4	4	4	4	4	4	4	4	4
0	0	0	0	PlantN_166	4	3	2	4	4	4
0	0	0	0	PlantN_167	4	4	4	3	3	3	4
0	0	0	0	PlantN_168	4	3	2	3	4
0	0	0	0	PlantN_169	2	2	1	1	0	0	1
0	1	0	1	PlantN_170	4	4	4	4	4	4	4	4	4	4	4	4	4	4	4	4	4	4	4	4
0	1	0	1	PlantN_171	4	4	4	4	4	4	4	4	4	4	4	4	4	4	4	4	4	4	4	4	4	4	4	4	4	4	4	4	4	4	4	4	4
0	1	0	1	PlantN_172	4	4	4	4	4	4	4	4	4	4	4	4	4	4	4	4	4	4	4	4	4	4	4	4	4	4	4	4	4	4	4
0	0	1	0	PlantN_173	3	2	2	3	0	0	0	0	1	0
0	0	0	0	PlantN_174	4	4	4	4	4	4	4	3
0	0	0	0	PlantN_175	4	4	4	4	4	4	4	4	4	3
0	0	0	0	PlantN_176	4	4	4	4	4	4	3	3
0	0	0	0	PlantN_177	4	4	4	4	4	4	4	4	4	4	4	4	4	4	4
1	0	1	0	PlantN_178	2	3	2	2	2	1	1	2	1	2	0	0
0	0	0	0	PlantN_179	4	4	4	4	3
0	1	0	0	PlantN_180	4	4	4	4	4	4	4	4	4	4	4	4	4	4	4	4	4	4	4	4	4	4	4	4	4	4	4	4
0	0	0	0	PlantN_181	4	3	4	4
1	0	1	0	PlantN_182	4	4	3	1	1	2	2	0	1	2	2	1	2	1	1	0	0	0	1
0	1	0	1	PlantN_183	4	4	4	4	4	4	4	4	4	4	4	4	4	4	4	4	4	4	4	4
0	0	0	0	PlantN_184	4	4	4	4	4	4	4	3
0	0	0	0	PlantN_185	4	4	4	4	4	3	3	3
0	0	0	0	PlantN_186	4	4	4	3	3	4
0	0	0	0	PlantN_187	4	4	4	4	4
0	0	0	0	PlantN_188	4	4	4	4	4	3
0	1	0	1	PlantN_189	4	4	4	4	4	4	4	4	4	4	4	4	4	4	4	4	4	4
0	1	0	1	PlantN_190	4	4	4	4	4	4	4	4	4	4	4	4	4	4	4	4	4	4
0	0	0	0	PlantN_191	4	4	4	4	4	4	4	4	4	4	4	4
0	0	0	0	PlantN_192	4	4	4	4	4	4	4
0	0	0	0	PlantN_193	2	1	2	1	0	1	2	2	4	4	3
0	0	0	0	PlantN_194	4	4	4	4	4	4	3
0	0	0	0	PlantN_195	4	4	4	4	3
0	1	0	0	PlantN_196	4	4	4	4	4	4	4	4	4	4	4	4	4	4	4	4	4	4	4	4	4	4	4	4	4	4	4
0	0	0	0	PlantN_197	4	4	4	4	3	2
0	0	0	0	PlantN_198	4	3	4	4	4	4
0	0	0	0	PlantN_199	4	2	4
1	0	1	0	PlantN_200	2	2	1	0	1	0	0	2	0	0	0
0	0	0	0	PlantN_201	4	4	4	4	3	4
0	1	0	0	PlantN_202	4	4	4	4	4	4	4	4	4	4	4	4	4	4	4	4	4
0	0	0	0	PlantN_203	3	3	3	3	3	3	3	3	2	3	3
0	1	0	1	PlantN_204	4	4	4	4	4	4	4	4	4	4	4	4	4	4	4	4	4	4	4	4	4	4
0	0	0	0	PlantN_205	4	4	4	4	4	4	4	4	4	4	3	4	4	4	4	4	4	3
0	0	0	0	PlantN_206	4	4	4	4	4	4	4	4	4	4	4	3	3
0	1	0	1	PlantN_207	4	4	4	4	4	4	4	4	4	4	4	4	4	4	4	4	4	4	4	4
0	0	0	0	PlantN_208	4	4	4	4	4	4	4	4	3	3
0	1	0	0	PlantN_209	4	4	4	4	4	4	4	4	4	4	4	4	4	4	4	4
0	0	0	0	PlantN_210	4	4	4	4	3	3	2	2	2	2	2	3	2	4	4	3	3	3
0	0	0	0	PlantN_211	4	4	4	4	3	3	2	2	4	3	3
0	0	0	0	PlantN_212	3	3	3	3	4	4	4	4	4	4	4	4	3
0	0	0	0	PlantN_213	4	4	4	4	4
0	0	0	0	PlantN_214	4
0	0	0	0	PlantN_215	4	4	4	4	4	4	3	4	4
0	0	0	0	PlantN_216	4	4	4	4	3	4
0	0	0	0	PlantN_217	4	4	4	3	4	4	3	4	2
0	0	0	0	PlantN_218	4	4	2	4	4	4	4	4	4	4
0	0	0	0	PlantN_219	4
0	0	0	0	PlantN_220	4	4	4	4	4	3	3	3
0	0	0	0	PlantN_221	4	4	4	4	4	2
0	0	0	0	PlantN_222	4	4	4	4	4	4	4	3	3
0	0	0	0	PlantN_223	4	4	4	4	3	4	4	4	4
0	1	0	1	PlantN_224	4	4	4	4	4	4	4	4	4	4	4	4	4	4	4
0	0	0	0	PlantN_225	4	4	3	4	4	4	4
0	0	0	0	PlantN_226	4	4	4
0	0	0	0	PlantN_227	4	4	4	4	3	3	4
0	0	0	0	PlantN_228	4	4	4
0	0	0	0	PlantN_229	4	4	4	4	4	1	4
0	0	0	0	PlantN_230	4	4	4	4	4	4	3
0	1	0	0	PlantN_231	4	4	4	4	4	4	4	4	4	4	4	4	4	4	4	4	4	4	4
0	0	0	0	PlantN_232	4
0	1	0	0	PlantN_233	4	4	4	4	4	4	4	4	4	4	4	4	4	4	4	4	4	4
0	0	0	0	PlantN_234	4	4	4	4	4	3	3	3	2
0	0	0	0	PlantN_235	4	4	4	4	4	4	4	4	4	4	4	4	4	4	4	4	4	3	3
1	0	1	0	PlantN_236	2	0	0	0	0	0	0	0
1	1	0	1	PlantN_237	4	4	4	4	4	4	4	4	4	4	4	4	4	4	4	4	4	4	4	4	4	4	4	4	4
0	1	0	0	PlantN_238	4	4	4	4	4	4	4	4	4	4	4	4	4	4	4	4	4	4	4	4	4	4	4	4	4	4	4	4	4	4	4	4	3	3	3
0	0	0	0	PlantN_239	4	4	4	3	4
0	0	0	0	PlantN_240	4	4	4	3	3	3	4	4	3	3	3	3	3
0	0	0	0	PlantN_241	4	4	4	2	4
0	0	0	0	PlantN_242	4	4	4	4	4	4	4	4	4	4	4	4	4	4	4	3
0	0	0	0	PlantN_243	4	4	4	4	4	4	4	4	4	2
0	1	0	1	PlantN_244	4	4	4	4	4	4	4	4	4	4	4	4	4	4	4	4	4	4	4	4	4	4	4
1	0	1	0	PlantN_245	1	1	1	1	0	0
0	0	0	0	PlantN_246	4	4	4	4	4	4	4	4	4	4	4	4	4	4	4	4	4	4	4	4	4	3
0	0	0	0	PlantN_247	4	4	4	3	1	1	2	4	2	2	2	2	1	3	2	2	1	1
0	0	0	0	PlantN_248	4	4	4	3	3	4	4	4	4	4	3	3	3	3
1	1	0	1	PlantN_249	4	4	4	4	4	4	4	4	4	4	4	4	4	4	4	4	4	4	4	4	4	4	4	4	4	4	4	4	4	4	4	4	3
0	0	0	0	PlantN_250	4	4	4	4	4	4	3	3
0	0	0	0	PlantN_251	3	3	3	3	4	4	4	3	3	3	3	3	3	3	3	2
0	0	0	0	PlantN_252	4	4
0	0	0	0	PlantN_253	3	3	3	3	2	4	3	3	2	4	3	3	4	2	1	2	4	4	3	3
0	0	0	0	PlantN_254	4	4	4	3	4	4
0	0	0	0	PlantN_255	4	4	4	4	4	4	4	4	3	3	3	4	4	4	3	3	3
1	0	1	0	PlantN_256	0	3	0	0	0	0	0	0	0
0	0	0	0	PlantN_257	3	4	4	4	4	4	4
0	0	0	0	PlantN_258	4	4	4	4	4	4
0	0	0	0	PlantN_259	4	4	4	4	4	3	3	3	3	3
0	0	0	0	PlantN_260	4	4	4	4	4	4	4	4	3	3	3	4	4	4	4	3	3	3
0	1	0	0	PlantN_261	4	4	4	4	4	4	4	4	4	4	4	4	4	4	4	4	4	4	4	4	4	4
1	0	1	0	PlantN_262	0	0	0	2	1	2	0
0	1	0	0	PlantN_263	4	4	4	4	4	4	4	4	4	4	4	4	4	4	4	4	4	4
0	0	0	0	PlantN_264	4	4	4	4	3	4
0	0	0	0	PlantN_265	4	4	4	4
0	0	0	0	PlantN_266	4	4	4	4	4	4	4	4	4	4	4	4	4	4	4	4	4
0	0	0	0	PlantN_267	4	4	4	4	4	4	4	4	4	4	4	4	4	4	4	4	4	4	4	4	4	4	4	4	4	4
0	0	0	0	PlantN_268	4	4	4	3	4	3	4	4	4	4	4	4	4	4
0	0	0	0	PlantN_269	4	4	4	4	2	3	3	4
0	0	0	0	PlantN_270	4	4	4	4
0	0	0	0	PlantN_271	4	4	3	3	3	2	1	2
0	0	0	0	PlantN_272	4	3	3	2	4	3	3	3	3
0	0	0	0	PlantN_273	4	4	4	3	3	3	4	4	4	4	4
0	0	0	0	PlantN_274	4	4	4	4	4	3
0	1	0	0	PlantN_275	4	4	4	4	4	4	4	4	4	4	4	4	4	4	4	4	4	4	4
0	1	0	0	PlantN_276	4	4	4	4	4	4	4	4	4	4	4	4	4	4	4	4	4	4	4	4	4	4	4	4	4	4	4	4	4	4	4
1	0	1	0	PlantN_277	3	4	2	2	2	3	1	2	1	3	1	3	2	0	2	0	0	1	0	0	0	0
1	1	0	1	PlantN_278	4	4	4	4	4	4	4	4	4	4	4	4	4	4	4	4	4	4	4	4	4	4
0	0	0	0	PlantN_279	4	4	4	4	4	4	4	4	4	4	4	4	4	4	4	4	4	4	4	4	4	3	3	3	1
0	0	0	0	PlantN_280	4	4	4	2	2	1	1	1	1	0	0	3	2
1	1	0	1	PlantN_281	4	4	4	4	4	4	4	4	4	4	4	4	4	4	4	4	4	4	4
0	0	0	0	PlantN_282	4	4	4	4	1	2	3	3	3	3	3	3	4	3
0	1	0	1	PlantN_283	4	4	4	4	4	4	4	4	4	4	4	4	4	4	4	4	4	4	4	4	4
0	0	0	0	PlantN_284	4	4	4	4	4	4	4	4	4	4	4	4	4	4	4	4	4	4	4	4	4	3	3
0	1	0	0	PlantN_285	4	4	4	4	4	4	4	4	4	4	4	4	4	4	4	4	4	4	4
0	0	0	0	PlantN_286	4	4	4	4	4	4	4	4	4	4	4	4	4	4	4	4	4	4
0	1	0	0	PlantN_287	4	4	4	4	4	4	4	4	4	4	4	4	4	4	4	4	4	4
0	0	0	0	PlantN_288	4	4	4	4	4	4	4	4	4	4	3
0	0	0	0	PlantN_289	4	4	4	4	4	4	4	4	4	4	4	4	4	4	4	4	4	4	4	4	4	4	4	3	3	3
0	0	0	0	PlantN_290	4	4	4	4	4	4	4	4	4	4	4	4	4	4	4	4	4	4	4	4	4	4	4	4	4	4	4	4	4	4
0	1	0	0	PlantN_291	4	4	4	4	4	4	4	4	4	4	4	4	4	4	4	4	4	4	4	4	4	4	4	4	4	4	4	4
0	0	0	0	PlantN_292	4	3	3	2	0	4	4	4	4	4
0	0	0	0	PlantN_293	4	4	4	4	4	4	4	3	3	3	2	4	4	4	4
0	0	0	0	PlantN_294	4	4	4
0	1	0	1	PlantN_295	4	4	4	4	4	4	4	4	4	4	4	4	4	4	4	4	4	4	4	4	4	4	4	4	4	4	4	4	4	4	4
0	0	0	0	PlantN_296	4	4	4	4	4	4	4	4	4	4	4	4	4	4	4	4	4	4	4	4	3
1	0	1	0	PlantN_297	4	3	2	1	2	3	3	2	1	1	1	0	0	0	0	1	0
0	0	0	0	PlantN_298	4	4	4	4	4	4	4	4	4	3	2	3
0	1	0	0	PlantN_299	4	4	4	4	4	4	4	4	4	4	4	4	4	4	4	4	4	4	4	4	4	4	4	4
0	1	0	0	PlantN_300	4	4	4	4	4	4	4	4	4	4	4	4	4	4	4	4	4	4	4
0	1	0	0	PlantN_301	4	4	4	4	4	4	4	4	4	4	4	4	4	4	4	4	4	4	4	4	4	4	4	4
0	0	0	0	PlantN_302	4	4	4	4	4	4	4	4	4	4	4	4	4	4	4	4	4	4	4	4	4	4	4	4
0	1	0	0	PlantN_303	4	4	4	4	4	4	4	4	4	4	4	4	4	4	4	4	4	4	4	4	4	4
0	1	0	1	PlantN_304	4	4	4	4	4	4	4	4	4	4	4	4	4	4	4	4	4	4	4	4
0	0	0	0	PlantN_305	4
0	0	1	0	PlantN_306	4	4	2	2	2	3	2	0	2	1	0	1	1	0	0	1	1	0
0	0	0	0	PlantN_307	4	4	4	4	4	4	4	4	3	3	4	4	4	3	3
0	0	0	0	PlantN_308	4	3	4	3	4	4	4	4	4	4	3	1
0	1	0	1	PlantN_309	4	4	4	4	4	4	4	4	4	4	4	4	4	4	4	4	4	4	4	4	4	4	4	4	4
0	0	0	0	PlantN_310	4	3	3	3	3	3	4	4	4	4	4	4	4	4
0	1	0	1	PlantN_311	4	4	4	4	4	4	4	4	4	4	4	4	4	4	4	4	4	4	4	4
0	0	0	0	PlantN_312	4	2	4	4	4
0	1	0	1	PlantN_313	4	4	4	4	4	4	4	4	4	4	4	4	4	4	4	4	4	4	4
1	1	0	1	PlantN_314	4	4	4	4	4	4	4	4	4	4	4	4	4	4	4	4	4	4	4	4	4	4	4	4	4	4	4	4	4	4
0	0	0	0	PlantN_315	4	4	4	4	4	4	4	4	4	4	4	4
0	0	0	0	PlantN_316	4	4	4	4	4	4	4	4	4	4	4	4	4	4	4	4	4	4	3	4	4
0	0	0	0	PlantN_317	4	4	4	3	3	2	4
0	1	0	0	PlantN_318	4	4	4	4	4	4	4	4	4	4	4	4	4	4	4	4	4	4	4	4
0	1	0	0	PlantN_319	4	4	4	4	4	4	4	4	4	4	4	4	4	4	4	4	4	4	4
0	0	0	0	PlantN_320	4	4	4	4	4	4	4	4	4	3	4	4	4	4	4	4	4	4	4	4	4
0	1	0	1	PlantN_321	4	4	4	4	4	4	4	4	4	4	4	4	4	4	4	4	4	4	4	4	4	4	4
0	0	0	0	PlantN_322	4	4	4	4	4	4	4	4	4	4	4	4	4	4	4	4	4	4	4	4
0	1	0	1	PlantN_323	4	4	4	4	4	4	4	4	4	4	4	4	4	4	4	4	4	4	4	4	4	4	4
0	0	0	0	PlantN_324	4	4	4	4	4	3	3	3	2	3	3	4
0	0	0	0	PlantN_325	4	4	4	4	3	3	3	2	3	3	4
0	0	0	0	PlantN_326	4	4	4	4	4	4	4	4	3	3
0	0	0	0	PlantN_327	4	3	4	4	3	3	4
0	0	0	0	PlantN_328	4	4	4	4	4	4	4	4	4	4	2	3	3	4
0	0	0	0	PlantN_329	4	4	4	4	4	4	4	4	4	4	4	4	4	4	4	3
0	0	0	0	PlantN_330	4	4	4	4	4	4	4	4	4	4	3	4	4	3
0	0	0	0	PlantN_331	4	4	4	4	4	4	4	3	4	4	4	4	4	4	4	4	3	2
0	1	0	1	PlantN_332	4	4	4	4	4	4	4	4	4	4	4	4	4	4	4	4	4	4	4	4	4	4	4
0	0	0	0	PlantN_333	4	4	4	4	4	3	2	3
0	0	0	0	PlantN_334	4	4	4	4	4	4	4	4	4	4	4	4	4	3	3
0	1	0	1	PlantN_335	4	4	4	4	4	4	4	4	4	4	4	4	4	4	4	4	4	4	4	4	4	4	4	4	4
0	0	0	0	PlantN_336	4	4	4	4	4	4	3	3	0	3	4	3	3	4	3	4
0	0	0	0	PlantN_337	4	4	4	4	4	4	4	4	2	2	0	3	3	3	2	4	3	2	2	1
0	1	0	0	PlantN_338	4	4	4	4	4	4	4	4	4	4	4	4	4	4	4	4	4	4	4	4	4
0	0	0	0	PlantN_339	4	4	4	4	4	4	4	4	4	4	3	3
0	0	0	0	PlantN_340	4	4	4	4	4	4	4	3	3
0	0	0	0	PlantN_341	4	4	4	4	4	4	4	4	4	4	4	4	4	4	4	4	4	4	4	4	4	4	4	4	4
0	0	0	0	PlantN_342	4	4	4	4	4	4	4	4	4	4	4	4	4	4	4
0	1	0	0	PlantN_343	4	4	4	4	4	4	4	4	4	4	4	4	4	4	4	4	4	4
0	1	0	1	PlantN_344	4	4	4	4	4	4	4	4	4	4	4	4	4	4	4	4	4	4	4	4	4
0	1	0	1	PlantN_345	4	4	4	4	4	4	4	4	4	4	4	4	4	4	4	4	4	4	4	4	4	4	4
0	0	0	0	PlantN_346	4	4	4	4	4	4	4	4	3
0	1	0	1	PlantN_347	4	4	4	4	4	4	4	4	4	4	4	4	4	4	4	4
0	0	0	0	PlantN_348	4	4	4	4	4	4	4	4	4	4	4	4
0	0	0	0	PlantN_349	4	4	4	4	4	4	2	4
0	0	0	0	PlantN_350	4	4	4	4	4	4	4	4	4	4	3	3
0	0	0	0	PlantN_351	4	4	4	4	4	4	4	4	4	4	4	3
0	0	0	0	PlantN_352	4	4	4	4	4	3	3
0	0	0	0	PlantN_353	4	4	4	4	3	4
0	0	0	0	PlantN_354	4	4	4
0	0	0	0	PlantN_355	4	4	4	3	4	4	4	4	4
0	0	0	0	PlantN_356	4	4	4	4	4	4	4	4	4	4	4	2	2
0	0	0	0	PlantN_357	4	4	4	4	4	4	4	4	3	2	2	2	4	3
0	1	0	1	PlantN_358	4	4	4	4	4	4	4	4	4	4	4	4	4	4	4	4	4	4	4	4
0	0	0	0	PlantN_359	4	4	4	4	4	4	4	4	4	3	4	4	4	4	3
0	1	0	0	PlantN_360	4	4	4	4	4	4	4	4	4	4	4	4	4	4	4	4	4	4	4	4	4	4	4	4	4
0	0	0	0	PlantN_361	2	2	2	4	3	4	4	4	4	4	3
0	0	0	0	PlantN_362	4	4	4	4	4	4	4	4	4	4	4	4	4	4	3	4
0	0	0	0	PlantN_363	4	4	4	3	3	4	4	4	3	4	4	4	4	4
0	1	0	0	PlantN_364	4	4	4	4	4	4	4	4	4	4	4	4	4	4	4	4
0	0	0	0	PlantN_365	4	4	4	4	4	3	3	3	4	4	4
0	0	0	0	PlantN_366	4	4	4	4	4	4	4	4	4	4	4	4	4	4	4	4	4	4	3
0	0	0	0	PlantN_367	3	4	4	4	4	4	4
0	0	0	0	PlantN_368	4	4	4	4	2	2	3
0	0	0	0	PlantN_369	4	4	4	4	4	4	3	3	3	4	4	4	3
0	0	0	0	PlantN_370	4	4	4	4	4	4	4	4	2
0	0	0	0	PlantN_371	4	4	4	4	4	3
0	0	0	0	PlantN_372	4	4	4	2	4	4
0	0	0	0	PlantN_373	4	4
0	0	0	0	PlantN_374	4	4	3	1	3	3	1	1	3	2	2
0	1	0	1	PlantN_375	4	4	4	4	4	4	4	4	4	4	4	4	4	4	4	4	4	4	4
0	0	0	0	PlantN_376	4	4	4	4	4	4	4	4	4
0	0	0	0	PlantN_377	4	4	4	4	4	4	3	4	3	4	4
0	0	0	0	PlantN_378	4	4	4	4
0	0	0	0	PlantN_379	4	4	4	4	4	4	4	3	3	3	3	3
0	1	0	0	PlantN_380	4	4	4	4	4	4	4	4	4	4	4	4	4	4	4	4
0	0	0	0	PlantN_381	4	4	3	3	2	2	3	3	3	2	3	3	3	3	3
0	0	0	0	PlantN_382	4	4	4	4	4
0	0	0	0	PlantN_383	2	3	3	4	4	4	4
0	0	0	0	PlantN_384	4	4	4	4	4	4
0	0	0	0	PlantN_385	4	4	4	3
0	1	0	1	PlantN_386	4	4	4	4	4	4	4	4	4	4	4	4	4	4	4
0	0	0	0	PlantN_387	4	3	3	3	3	3
0	0	0	0	PlantN_388	4	4	4	4	4	4	4	4	4
0	0	0	0	PlantN_389	4	4	4	4	4	4	3	2	4	4	4
0	0	0	0	PlantN_390	4	4	4	4	4	4	3	3	3
0	0	0	0	PlantN_391	4	4	4	4	4	4	4	4	4	4	4	2
0	0	0	0	PlantN_392	4	4	4	4	4	4	4	4	4
0	0	0	0	PlantN_393	4	4	4	4	4	4	4	4	4	4	4	4	4	4
0	0	0	0	PlantN_394	4	4	4	3	3	3	2	2	3
0	0	0	0	PlantN_395	4	4	4	4	3	4	4	4
0	0	0	0	PlantN_396	4	4	4	4	4	4
0	0	0	0	PlantN_397	4	4	4	4	4	4	4	4	3
0	0	0	0	PlantN_398	4	4	4	4	4	4	4	4	4	4	2	3	3	3	2	3	3
0	0	0	0	PlantN_399	4	4	4	4	4	4	3
0	0	0	0	PlantN_400	4	4	4	4	4	3	3	3
0	0	0	0	PlantN_401	4	3	3	3	4	4	4	4	4	4	4	3
0	0	0	0	PlantN_402	4	4	4	4	2	4
0	0	0	0	PlantN_403	3	3	3	3	3	2	3	3	3	2	2	4	3	3
0	0	0	0	PlantN_404	4	4	4	4	4	4
0	0	0	0	PlantN_405	4	4	4	4	4	4	4	4	4
0	0	0	0	PlantN_406	3	3	4
0	0	0	0	PlantN_407	4	4	4	4	4	4	4	4
0	0	0	0	PlantN_408	4	4	4	4	3
0	0	0	0	PlantN_409	3	4	3	3	2	0	1	3	4
0	0	0	0	PlantN_410	4	4	4	4	4	4
0	0	0	0	PlantN_411	4	4
0	0	0	0	PlantN_412	4	4	4	4	4	4	3
0	0	0	0	PlantN_413	4	4	2	2	1	4	4	3	3
0	0	0	0	PlantN_414	4	4	4	4	4	4	4	4	3
0	0	0	0	PlantN_415	4	4
0	0	0	0	PlantN_416	4	4	4	4	3	3
0	0	0	0	PlantN_417	4	4	4	4
0	0	0	0	PlantN_418	4	4	4	4	4	4
0	0	0	0	PlantN_419	4	4	4	4	4	4	4	4
0	0	0	0	PlantN_420	4
0	0	0	0	PlantN_421	4	4	3	3	3	2	4	3
0	0	0	0	PlantN_422	4	4	4	4	3	3	3
0	0	0	0	PlantN_423	4	4	4	3
0	0	0	0	PlantN_424	4
0	0	0	0	PlantN_425	4	4	4	3	3
0	0	0	0	PlantN_426	4	4	4	4	4	4	3

## Sheet: Table S5
Table S5. The number of petals in main axis flowers of Capsella plants used for inheritance study. PlantN_x in the rows represents number of Capsella plant, F_x in the columns represents the number of the flower at the secondary axes, 1 is the most basal flower. Number of petals is indicated in the cells. Petals were counted together for all secondary axes.
Plant	F_1	F_2	F_3	F_4	F_5	F_6	F_7	F_8	F_9	F_10	F_11	F_12	F_13	F_14	F_15	F_16	F_17	F_18	F_19	F_20	F_21	F_22	F_23	F_24	F_25	F_26	F_27	F_28	F_29	F_30	F_31	F_32
PlantN_1	4	4	4	3	4	3	4	3
PlantN_2	4	4	4	4	4	4	4	4	4	4	4	4	4	3
PlantN_3
PlantN_4	4	4	4	4	4	3	3	4	4	4	4	4	4	3	4
PlantN_5	4	4	4	4	4	4	4	4	4	4	4	4	4	4	4	4	4	4	4	4	4	4	4	4	4	4	4	4	4	4	4	4
PlantN_6	4	4	4	4	4	4	4	4	4	4	4	4	4	4	4	4	4	4	4	4
PlantN_7	2	3
PlantN_8
PlantN_9	4	4	4	4	4	4	4	4	4	4	4	4	4	4	4	4	4	4
PlantN_10
PlantN_11
PlantN_12
PlantN_13	4	4	4	4	4	4	4	4	4	4	4	4	4	4	4	4	4	4	4	4	4	4	4	4	4
PlantN_14
PlantN_15	4	4	4	4	4	4	4	4	4	4	4	4	4	4	4	4	4	4	4	4	4	4
PlantN_16	4	4	4	4	4	4	4	4	4	4	4
PlantN_17
PlantN_18	4	4	4	4	4	4	4	4	4	3	4	4
PlantN_19
PlantN_20	4	4	4	3	3	4	4	4
PlantN_21	4	4	4	4	4	4	4	4	4
PlantN_22	4	4	4	4	4	4	3	4
PlantN_23	4	4	4	4	4	4	4	4	4
PlantN_24
PlantN_25
PlantN_26	4	4	4	4	4	4	4	4	4	4	4	4	4	4	4	4	4
PlantN_27
PlantN_28
PlantN_29	4	4	4	4	4	4	4	4	4	4	4	4	4	4	4	4	4
PlantN_30	4	4	4	4	4	4	4	4	4	4	4	4	4	4
PlantN_31	4	4	4	4	4	4	4	4	4	4
PlantN_32	4	4	4	4	4	4	4	4	4
PlantN_33
PlantN_34	4	4	4	4	4	4	4	4	4	4	4	4	4	4	4	4	4	4	4	4	4	4	4
PlantN_35	4	4	4	4	4	4	4	4	4	4	4	4	4	4	4	4	4	4	4	4
PlantN_36	4	4	4	4	4	4	4	4	4	4	4	4	4	4	4	4	4	4	4	4	4	4	4	4	4	4	4	4
PlantN_37
PlantN_38
PlantN_39
PlantN_40
PlantN_41	3	0	0	0	2	1	0	0	0	2	1	1	0	0	2	1
PlantN_42	4	4	4	4	4	4	4	3	4	4
PlantN_43
PlantN_44
PlantN_45	4	4	4	3	3	3	3
PlantN_46	4	4	4	3	4	3
PlantN_47	4	4	3	3	2	4	4	3
PlantN_48
PlantN_49
PlantN_50
PlantN_51	4	4	4	4	4	4	4	4	4	4	4	4	4
PlantN_52
PlantN_53
PlantN_54
PlantN_55
PlantN_56	4	4	4	4	4	4	4	4
PlantN_57	4	4	3	4	4	4	4	4	4	4	4	4	4
PlantN_58	4	4	4	4	4	4	4	4	4	4	4
PlantN_59
PlantN_60
PlantN_61	4	4	4	4	4	4	4	4	4	4	4	4	4	4	4	4	4	4
PlantN_62
PlantN_63
PlantN_64	4	4	3	4	3
PlantN_65	4	4	4	4	4	4	3
PlantN_66
PlantN_67
PlantN_68	4	4	4	4	4	4	4	4	4	4	4	4	4	4	4	4	4
PlantN_69
PlantN_70	4	4	4	4	4	4	4	4	4	4	4	4	4	4	4	4
PlantN_71
PlantN_72	4	4	4	4	4	4	4	4	4	4	4	4	4	4	4	4	4	4	4	4	4	4	4	4	4	4
PlantN_73	4	4	4	4	4	4	4	4
PlantN_74
PlantN_75
PlantN_76
PlantN_77	4	4	4	4	4	4	4
PlantN_78
PlantN_79
PlantN_80
PlantN_81	4	4	4	4	4	4	4	4	4	4	4	4	4	4	4	4	4	4	4	4	4	4
PlantN_82
PlantN_83	4	4	4	4	4	4	4	4	4	4	4	4	4	4	4	4	4	4	4	4	4	4	4	4
PlantN_84	4	4	4	4	4	4	4	4	4	4	4	4	4	4	4	4	4	4	4
PlantN_85
PlantN_86	4	4	4	4	4	4	4	4	4	4	4	4	4	4	4	4	4	4	4
PlantN_87
PlantN_88
PlantN_89
PlantN_90	4	4	3	4	4	3
PlantN_91	4	4	4	4	4	4	4	4	4	4	4	4	4
PlantN_92	4	4	4	4	4	4	4	4	4	4	4	4	4	4	4	4	4	4	4	4
PlantN_93
PlantN_94
PlantN_95	4	4	4	4	4	4	3
PlantN_96	4	4	4	4	4	4	4	4	4	4	4	4	4
PlantN_97	4	3	4	2
PlantN_98	3	3
PlantN_99
PlantN_100
PlantN_101
PlantN_102	4	4	4	4	4	4	4	4	4
PlantN_103
PlantN_104
PlantN_105	4	4	4	4	4	4	4	4	4	4	4	4	4
PlantN_106	4	4	4	3	4	4	4	4	4	4	3	4
PlantN_107
PlantN_108	4	4	4	4	4	4	4	3	4	3	3
PlantN_109
PlantN_110
PlantN_111
PlantN_112	4	4	4	4	4	4	4	4	4	4	4	4	4	4
PlantN_113	4	3	3
PlantN_114	4	4	4	4	4	4	4	4	4	4	4	4	4	4	4	4	4	4	4
PlantN_115
PlantN_116	4	0	1	1	0	0	0	0
PlantN_117	4	4	4	4	4	4	4
PlantN_118	3	4	4	4	4	3
PlantN_119
PlantN_120
PlantN_121
PlantN_122	4	4	4	4	4	4	4	4	4	4	4	4	4	4
PlantN_123	4	4	4	4	4	4	4	4
PlantN_124
PlantN_125	4	4	3	4	4	4
PlantN_126
PlantN_127	4	4	4	4	4	4	4	4	4	4	4	4	4	4	4	4	4	4	4	4	4	4	4
PlantN_128	4	4	4	4	4	4	4	4	4	4	4
PlantN_129	4	4	4	4	4	4	4	4	4	4	4	4
PlantN_130	3	3	2
PlantN_131
PlantN_132	4	4	4	4	4	4	4	4	4	4
PlantN_133
PlantN_134	4	4	4	3	4	3
PlantN_135
PlantN_136	4	4	4	4	4	4	4	4
PlantN_137	4	4	4	4	4	3	4	4	4	4	4	4	4	4	4	4	4	4	4	4
PlantN_138
PlantN_139
PlantN_140	4	4	4	4	4	4	4	4	4	4	4	4
PlantN_141	4	4	4	4	4	4	4	4	4	4	4	4
PlantN_142	4	4	4	4	4	4
PlantN_143	4	3	3	4
PlantN_144	4	4	4	4	4	4	4	4	4	4	4	4	4	4	4	4	4	4
PlantN_145
PlantN_146
PlantN_147	4	4	4	4	4	4	3	3
PlantN_148
PlantN_149
PlantN_150	4	4	4	4	4	4	4	4	4	4
PlantN_151	4	4	4	4	4	4	4	4	4	4	4	4	4	4	4	4	4	4	4	4	4
PlantN_152	4	4	4	4	4	4	4	4	3	4	4
PlantN_153	4	3	3	2	3	2	2
PlantN_154	4	4	4	4	4	4	4	4	4
PlantN_155	4	4	4	4	4	4	4	4	4	4	4	4	4	4	4	4
PlantN_156	4	3	3	2	4
PlantN_157	4	4	3	4	4	4	4	4	4	4	4	4	4	4	4	4	4
PlantN_158
PlantN_159	4	4	4	4	4	4	4	4	4	4	4	4
PlantN_160
PlantN_161
PlantN_162
PlantN_163	4	4	4	4	4	4	4	4	4
PlantN_164	4	0	4
PlantN_165	4	4	4	4	4	4	4	4	4	4	4	4	4	4	4	4	4	4	4
PlantN_166
PlantN_167
PlantN_168
PlantN_169
PlantN_170	4	4	4	4	4	4
PlantN_171	4	4	4	4	4	4	4	4	4	4	4	4	4	4	4	4	4	4	4	4	4	4	4
PlantN_172	4	4	4	4	4	4	4	4	4	4	4	4	4	4	4
PlantN_173
PlantN_174
PlantN_175
PlantN_176
PlantN_177	4	4	4	4	3	4	4	4	3	3	4	4	4
PlantN_178
PlantN_179
PlantN_180	4	4	4	4	4	4	4	4	3	4	4	4
PlantN_181
PlantN_182
PlantN_183	4	4	4	4	4	4	4	4	4	4	4	4	4	4	4
PlantN_184
PlantN_185
PlantN_186
PlantN_187	4	4	3	4	2
PlantN_188
PlantN_189	4	4	4	4	4	4	4	4	4	4	4	4
PlantN_190	4	4	4	4	4	4	4	4	4	4	4	4
PlantN_191	3	3	0	1
PlantN_192	4	4	4	3	4	4	4	3
PlantN_193
PlantN_194
PlantN_195
PlantN_196	4	4	4	4	3	4	4	4
PlantN_197
PlantN_198
PlantN_199
PlantN_200	2	0	0	0	0	1	1	0	0
PlantN_201
PlantN_202	4	4	4	4	4	3
PlantN_203
PlantN_204	4	4	4	4	4	4	4	4	4	4	4	4	4	4
PlantN_205	4	4	3	4	3
PlantN_206	4	4	4
PlantN_207	4	4	4	4	4	4	4	4	4	4	4	4
PlantN_208
PlantN_209	4	4	4	4	4	3	4
PlantN_210
PlantN_211
PlantN_212
PlantN_213	4	4	3	3
PlantN_214
PlantN_215
PlantN_216
PlantN_217
PlantN_218
PlantN_219
PlantN_220
PlantN_221
PlantN_222
PlantN_223
PlantN_224	4	4	4	4	4	4	4	4	4	4	4	4	4	4	4	4	4	4	4	4	4
PlantN_225
PlantN_226
PlantN_227
PlantN_228
PlantN_229
PlantN_230
PlantN_231	4	4	4	4	3	4	4	4	4	4	4	4	4	4	4	4	4
PlantN_232
PlantN_233	4	4	4	4	4	4	4	4	4	3	4	4	4	4	4	4	4	4	4	4
PlantN_234
PlantN_235
PlantN_236
PlantN_237	4	4	4	4	4	4	4	4	4	4	4	4	4	4
PlantN_238	4	4	4	4	4	3	4	4
PlantN_239
PlantN_240
PlantN_241
PlantN_242
PlantN_243
PlantN_244	4	4	4	4	4	4	4	4	4	4	4	4	4	4	4	4	4	4
PlantN_245
PlantN_246	4
PlantN_247
PlantN_248
PlantN_249	4	4	4	4	4	4
PlantN_250
PlantN_251
PlantN_252
PlantN_253
PlantN_254
PlantN_255
PlantN_256
PlantN_257
PlantN_258
PlantN_259
PlantN_260
PlantN_261	4	4	4	4	4	4	4	3	4	4
PlantN_262
PlantN_263	4	4	4	4	4	4	3
PlantN_264
PlantN_265
PlantN_266	3	3	4
PlantN_267
PlantN_268
PlantN_269
PlantN_270
PlantN_271
PlantN_272
PlantN_273
PlantN_274
PlantN_275	4	4	4	4	4	4	4	3	4	4	4	4	4	4
PlantN_276	4	3	4	4	4	4	4	4	4	4	4	4
PlantN_277
PlantN_278	4	4	4	4	4	4	4	4	4
PlantN_279
PlantN_280	4	4	3	4	4	4	4	4	3	4	4
PlantN_281	4	4	4	4	4	4	4
PlantN_282
PlantN_283	4	4	4	4	4	4	4	4	4	4	4	4
PlantN_284
PlantN_285	4	4	4	4	4	4	4	3	4	4
PlantN_286	4	4	4	3	4	3	4
PlantN_287	4	4	4	4	4	4	4	4	4	4	4	4	4	4	4	4	3
PlantN_288
PlantN_289
PlantN_290	4	3	2
PlantN_291	3	4	4	4	4	4	4	4
PlantN_292	2	4	4	4
PlantN_293
PlantN_294
PlantN_295	4	4	4	4	4	4	4	4	4	4	4	4	4
PlantN_296
PlantN_297
PlantN_298
PlantN_299	4	4	4	4	4	4	4	4	4	4	4	4	4	4
PlantN_300	4	4	4	4	4	4	4	4	4	4	4	4	4	4	4	4	4	4	4	4	4	4	4
PlantN_301	4	4	4	4	4	4	4	4	4
PlantN_302	4	3	4	3
PlantN_303	4	4	4	4	4	4	3
PlantN_304	4	4	4	4	4	4	4	4	4	4	4
PlantN_305
PlantN_306
PlantN_307
PlantN_308
PlantN_309	4	4	4	4	4	4	4	4	4	4	4
PlantN_310
PlantN_311	4	4	4	4	4	4	4	4	4	4	4	4	4	4	4	4	4	4	4	4	4	4	4
PlantN_312
PlantN_313	4	4	4	4	4	4	4	4	4
PlantN_314	4	4	4	4	4	4	4	4	4	4
PlantN_315	3	3
PlantN_316	4	4	4	4	4	4	3	2
PlantN_317
PlantN_318	4	4	4	4	4	4	4	4	4	4	4	3	4
PlantN_319	4	3	4	4	4	4	4	4	4
PlantN_320	4	4	4	3	4
PlantN_321	4	4	4	4	4	4	4	4
PlantN_322	4	4	4
PlantN_323	4	4	4	4	4	4	4	4	4	4	4	4
PlantN_324	2
PlantN_325
PlantN_326	4	4	4	4
PlantN_327
PlantN_328
PlantN_329
PlantN_330
PlantN_331
PlantN_332	4	4	4	4	4	4	4	4	4	4	4
PlantN_333
PlantN_334
PlantN_335	4	4	4	4	4	4	4	4	4	4	4	4	4
PlantN_336
PlantN_337
PlantN_338	4	4	4	4	4	4	4	4	4	4	3	4	4	4
PlantN_339
PlantN_340
PlantN_341
PlantN_342
PlantN_343	4	4	4	4	4	4	4	4	4	4	4	4	3	4	4	4
PlantN_344	4	4	4	4	4	4
PlantN_345	4	4	4	4	4	4	4	4	4	4	4	4	4
PlantN_346
PlantN_347	4	4	4	4	4	4	4	4	4	4	4	4	4	4
PlantN_348	3	3
PlantN_349
PlantN_350
PlantN_351
PlantN_352
PlantN_353	4	4	3	4	4	4	2	4
PlantN_354
PlantN_355
PlantN_356
PlantN_357	4	3
PlantN_358	4	4	4	4	4	4	4	4	4
PlantN_359
PlantN_360	4	4	4	4	4	4	4	3	4	4
PlantN_361
PlantN_362
PlantN_363
PlantN_364	4	4	4	3	4	4	4	4	4	4
PlantN_365
PlantN_366
PlantN_367
PlantN_368
PlantN_369
PlantN_370
PlantN_371
PlantN_372
PlantN_373
PlantN_374
PlantN_375	4	4	4	4	4	4
PlantN_376
PlantN_377
PlantN_378
PlantN_379
PlantN_380	4	4	4	4	4	4	3	4	4
PlantN_381	4	3	3
PlantN_382
PlantN_383
PlantN_384
PlantN_385
PlantN_386	4	4	4	4	4	4	4	4	4	4	4	4	4	4	4	4	4	4	4	4
PlantN_387
PlantN_388	4	4	2
PlantN_389
PlantN_390
PlantN_391
PlantN_392	4	4	4	4	4	3	4	4	3
PlantN_393	4	3	3
PlantN_394
PlantN_395
PlantN_396
PlantN_397
PlantN_398	4	4
PlantN_399
PlantN_400
PlantN_401
PlantN_402
PlantN_403
PlantN_404
PlantN_405	3	2
PlantN_406
PlantN_407
PlantN_408
PlantN_409
PlantN_410
PlantN_411
PlantN_412
PlantN_413
PlantN_414
PlantN_415
PlantN_416
PlantN_417
PlantN_418	4	3	4	3
PlantN_419
PlantN_420
PlantN_421
PlantN_422
PlantN_423
PlantN_424
PlantN_425
PlantN_426
